# Supplementary material for: Companion planting with French marigolds protects tomato plants from glasshouse whiteflies through the emission of airborne limonene
Source: PLoS One. 2019 Mar 1;14(3):e0213071. doi: 10.1371/journal.pone.0213071 (PMC6396911; doi:10.1371/journal.pone.0213071)
Supplement: S1 Dataset — (XLSX) [file pone.0213071.s009.xlsx]

## Sheet: ONE 2208
2016-08-22					Species
	Whitefly	Whitefly egg	Whitefly nymph	Two-Spotted SM	Clear SM	SM egg	Thrip larvae	Thrip adult	Aphid adult(Myzus persicae)	Aphid larvae (Myzus persicae)	Aphid (Aphis gossypii)	Tomato hornworm		Thrips combined
Rep
1C	0	0	0	0	0	0	0	1	0	0	0	0		1			1	0	0
1LD	0	0	0	0	0	0	0	0	0	0	0	0		0			0	0	0
1HD	0	0	0	0	0	0	0	0	0	0	0	0		0			1	5	5
																	0	0	0
2C	1	0	0	0	0	0	0	0	0	0	0	0		0			0	1	4
2LD	0	0	0	0	0	0	0	0	0	4	0	0		0			0	0	2
2HD	0	0	0	0	0	0	0	0	0	0	0	0		0			1	0	0
																	0	0	0
3C	0	0	0	1	0	0	1	0	1	0	0	0		1
3LD	2	0	0	0	0	0	4	1	0	0	0	0		5			0.375	0.75	1.375
3HD	0	0	0	0	0	0	5	0	0	0	0	0		5
4C	1	0	0	0	0	0	0	0	0	0	0	0		0
4LD	0	0	0	0	0	0	0	0	0	0	0	0		0
4HD	0	0	0	0	0	1	0	0	0	0	0	0		0
5C	0	0	0	0	0	0	0	0	0	0	0	0		0
5LD	0	0	0	0	0	0	1	0	0	0	0	0		1
5HD	0	0	0	0	0	0	4	0	0	0	0	0		4
6C	0	0	0	0	0	0	0	0	0	0	0	0		0
6LD	0	0	0	0	0	0	0	0	0	0	0	0		0
6HD	0	0	0	0	0	0	2	0	0	0	0	0		2
7C	2	0	0	0	0	0	1	0	0	0	0	0		1
7LD	0	0	0	0	0	0	0	0	0	0	0	0		0
7HD	0	0	0	0	0	0	0	0	1	0	0	0		0
8C	3	1	0	0	0	0	0	0	0	0	0	0		0
8LD	0	0	0	0	0	0	0	0	0	0	0	0		0
8HD	0	0	0	0	0	0	0	0	0	0	0	0		0
				all whitefly forms
				control		low diversity			high diversity
		rep	1	0			0		0
			2	0.25			0		0
			3	0			0.5		0
			4	0.25			0		0
			5	0			0		0
			6	0			0		0
			7	0.5			0		0
			8	1			0		0
			median	0.125			0		0
			lower ci	0	0.125		0	0	0	0
			upper ci	0.532	0.407		0.0322	0.0322	0	0
				mann whitney control vs low diversity		mann whitney control vs low diversity
				W = 79.5		NA
				Test of η1 = η2 vs η1 ≠ η2 is significant at 0.2480
				The test is significant at 0.1592 (adjusted for ties)
				thrip nymph and adult
				control		low diversity			high diversity
		rep	1	0.25			0		0
			2	0			0		0
			3	0.25			1.25		1.25
			4	0			0		0
			5	0			0.25		1
			6	0			0		0.5
			7	0.25			0		0
			8	0			0		0
			median	0			0		0
			lower ci	0	0		0	0	0	0
			upper ci	0.25	0.25		0.314	0.314	1.02	1.02
				mann whitney control vs low diversity		mann whitney control vs low diversity
				W = 70.5		W = 63.5
				Test of η1 = η2 vs η1 ≠ η2 is significant at 0.8336		Test of η1 = η2 vs η1 ≠ η2 is significant at 0.6744
				The test is significant at 0.7963 (adjusted for ties)		The test is significant at 0.6280 (adjusted for ties)
				all two spotted spider mite forms
				control		low diversity			high diversity
		rep	1	0			0		0
			2	0			0		0
			3	0.25			0		0
			4	0			0		0.25
			5	0			0		0
			6	0			0		0
			7	0			0		0
			8	0			0		0
			median	0			0		0
			lower ci	0	0		0	0	0	0
			upper ci	0.0161	0.0161		0	0	0.0161	0.0161
				mann whitney control vs low diversity		mann whitney control vs low diversity
				na		W = 68.0
						Test of η1 = η2 vs η1 ≠ η2 is significant at 1.0000
						The test is significant at 1.0000 (adjusted for ties)

## Sheet: ONE 0109
2016-09-01					Species										Expt 1 leaves/plant:		1	13
	Whitefly	Whitefly egg	Whitefly nymph	Two-Spotted SM	Clear SM	SM egg	Thrip larvae	Thrip adult	Aphid adult(Myzus)	Aphid larvae (Myzus persicae)	Aphid (Aphis gossypii)	Tomato hornworm		Thrips combined			2	11
Rep																	3	14
1C	1	0	0	0	0	0	0	0	0	0	0	0		0			4	10
1LD	0	0	0	1	0	0	0	0	0	0	0	0		0			5	11
1HD	0	0	0	0	0	0	11	0	0	0	0	0		11			6	12
																	7	12
2C	2	0	0	0	0	0	3	0	0	0	0	0		3			8	11
2LD	2	2	0	0	1	0	0	0	0	0	0	0		0			9	13
2HD	0	0	0	2	0	6	0	0	0	0	0	0		0			10	16
3C	1	0	0	2	0	6	0	0	1	0	0	0		0
3LD	2	9	0	0	0	0	1	0	2	0	0	0		1
3HD	0	2	0	0	0	0	0	0	0	0	0	0		0
																	Thrips combined
4C	2	0	0	0	0	0	0	0	1	0	0	0		0			0	0	11
4LD	1	0	0	1		1	1							1			3	0	0
4HD	0	0	0	0	1	0	0	0	0	0	0	0		0			0	1	0
																	0	1	0
5C	4	0	0	0	0	0	1	0	0	0	0	0		1			1	3	1
5LD	4	0	0	1	0	2	3	0	0	0	0	0		3			3	4	0
5HD	0	0	0	1	0	0	1	0	0	0	0	0		1			1	0	2
																	0	14	5
6C	0	3	0	0	0	0	3	0	0	0	0	0		3
6LD	1	0	0	0	0	0	4	0	0	0	0	0		4			1	2.875	2.375
6HD	1	0	0	0	0	0	0	0	0	0	0	0		0
7C	4	0	0	0	0	0	0	1	1	0	0	0		1
7LD	2	6	0	0	0	0	0	0	2	0	0	0		0
7HD	10	0	0	0	0	0	2	0	1	0	0	0		2
8C	0	0	0	0	0	2	0	0	0	0	0	0		0
8LD	1	0	0	0	0	0	13	1	0	0	0	0		14
8HD	0	0	0	0	0	0	4	1	0	0	0	0		5
				all whitefly forms
				control		low diversity			high diversity
		rep	1	0.25			0		0
			2	0.5			1		0
			3	0.25			2.75		0.5
			4	0.5			0.25		0
			5	1			1		0
			6	0.75			0.25		0.25
			7	1			2		2.5
			8	0			0.25		0
			median	0.5			0.625		0
			lower ci	0.234	0.266		0.234	0.391	0	0
			upper ci	1	0.5		2.05	1.425	0.629	0.629
			mann whitney control vs low diversity		mann whitney control vs low diversity
			w = 63.5, p = 0.674, 0.6670 (adjusted for ties)		w = 83.5, p = 0.1152, 0.1033 (adjusted for ties)
				thrip nymph and adult
				control		low diversity			high diversity
		rep	1	0			0		2.75
			2	0.75			0		0
			3	0			0.25		0
			4	0			0.25		0
			5	0.25			0.75		0.25
			6	0.75			1		0
			7	0.25			0		0.5
			8	0			3.5		1.25
			median	0.125			0.25		0.125
			lower ci	0	0.125		0	0.25	0	0.125
			upper ci	0.75	0.625		1.16	0.91	1.35	1.225
				mann whitney control vs low diversity		mann whitney control vs low diversity
				W = 61.0		W = 65.0
				Test of η1 = η2 vs η1 ≠ η2 is significant at 0.4948		Test of η1 = η2 vs η1 ≠ η2 is significant at 0.7929
				The test is significant at 0.4711 (adjusted for ties)		The test is significant at 0.7782 (adjusted for ties)
				all two spotted spider mite forms
				control		low diversity			high diversity
		rep	1	0			0.25		0
			2	0			0		2
			3	2			0		0
			4	0			0.5		0
			5	0			0.75		0.25
			6	0			0		0
			7	0			0		0
			8	0.5			0		0
			median	0			0		0
			lower ci	0	0		0	0	0	0
			upper ci	0.596	0.596		0.516	0.516	0.363	0.363
				mann whitney control vs low diversity		mann whitney control vs low diversity
				W = 65.5		W = 68.5
				Test of η1 = η2 vs η1 ≠ η2 is significant at 0.8336		Test of η1 = η2 vs η1 ≠ η2 is significant at 1.0000
				The test is significant at 0.7982 (adjusted for ties)		The test is significant at 1.0000 (adjusted for ties)

## Sheet: TWO 0109
2016-09-01					Species									Expt 2 leaves/plant:		1	6
	Whitefly	Whitefly egg	Whitefly nymph	Two-Spotted SM	Clear SM	SM egg	Thrip larvae	Thrip adult	Aphid adult(Myzus persicae)	Aphid (Aphis gossypii)	Aphid larvae (Aphis gossypii)	Tomato hornworm		Thrips combined		2	8
Rep																3	7
1C	2	0	0	0	0	0	1	0	0	0	0	0		1		4	5
1LD	0	0	0	0	0	0	0	0	0	0	0	0		0		5	7
1HD	1	0	0	0	0	0	0	0	0	0	0	0		0		6	6
																7	6
2C	4	0	0	0	0	0	0	0	0	0	0	0		0		8	5
2LD	2	0	0	0	0	0	0	0	0	0	0	0		0		9	7
2HD	2	0	0	0	0	0	0	0	0	0	0	0		0		10	7
3C	0	0	0	0	0	0	0	0	0	0	0	0		0
3LD	0	0	0	0	0	0	1	0	0	0	0	0		1
3HD	0	0	0	0	0	0	0	0	0	0	0	0		0
4C	0	0	0	0	0	0	0	0	0	0	0	0		0		Thrips combined
4LD	0	0	0	0	0	0	0	0	0	0	0	0		0		1	0	0
4HD	0	0	0	0	0	0	0	0	0	0	0	0		0		0	0	0
																0	1	0
5C	0	0	0	0	0	0	0	0	0	0	0	0		0		0	0	0
5LD	0	0	0	0	0	0	0	0	0	0	0	0		0		0	0	4
5HD	0	0	0	0	0	0	4	0	0	0	0	0		4		0	1	0
																2	0	0
6C	0	0	0	0	0	0	0	0	0	0	0	0		0		3	0	0
6LD	0	0	0	0	0	0	1	0	0	0	0	0		1
6HD	2	0	0	0	0	0	0	0	0	0	0	0		0		0.75	0.25	0.5
7C	0	0	0	0	0	0	2	0	0	0	0	0		2
7LD	0	0	0	0	0	0	0	0	0	0	0	0		0
7HD	0	0	0	0	0	0	0	0	0	0	0	0		0
8C	0	0	0	0	0	0	2	1	0	0	0	0		3
8LD	0	1	0	0	0	0	0	0	0	0	0	0		0
8HD	0	0	0	0	0	0	0	0	0	0	0	0		0
				all whitefly forms
				control		low diversity			high diversity
		rep	1	0.5			0		0.25
			2	1			0.5		0.5
			3	0			0		0
			4	0			0		0
			5	0			0		0
			6	0			0		0.5
			7	0			0		0
			8	0			0.25		0
			median	0			0		0
			lower ci	0	0		0	0	0	0
			upper ci	0.532	0.532		0.266	0.266	0.5	0.5
			mann whitney control vs low diversity		mann whitney control vs low diversity
			W = 69.5		W = 66.0
			Test of η1 = η2 vs η1 ≠ η2 is significant at 0.9164		Test of η1 = η2 vs η1 ≠ η2 is significant at 0.8748
			The test is significant at 0.8901 (adjusted for ties)		The test is significant at 0.8475 (adjusted for ties)
				thrip nymph and adult
				control		low diversity			high diversity
		rep	1	0.25			0		0
			2	0			0		0
			3	0			0.25		0
			4	0			0		0
			5	0			0		1
			6	0			0.25		0
			7	0.5			0		0
			8	0.75			0		0
			median	0			0		0
			lower ci	0	0		0	0	0	0
			upper ci	0.516	0.516		0.25	0.25	0.064	0.064
				mann whitney control vs low diversity		mann whitney control vs low diversity
				W = 74.0		W = 74.5
				Test of η1 = η2 vs η1 ≠ η2 is significant at 0.5635		Test of η1 = η2 vs η1 ≠ η2 is significant at 0.5286
				The test is significant at 0.4806 (adjusted for ties)		The test is significant at 0.4078 (adjusted for ties)
				all two spotted spider mite forms
				control		low diversity			high diversity
		rep	1	0			0		0
			2	0			0		0
			3	0			0		0
			4	0			0		0
			5	0			0		0
			6	0			0		0
			7	0			0		0
			8	0			0		0
			median	0			0		0
			lower ci	0	0		0	0	0	0
			upper ci	0	0		0	0	0	0
				mann whitney control vs low diversity		mann whitney control vs low diversity
				na		na

## Sheet: ONE 0709
2016-09-07	8 leafs per treatment sampled from today onwards, previously 4 leafs per treatment				Species										Expt 1 leaves/plant:		1	9		Expt 1 flowers/plant:		1	2
	Whitefly	Whitefly egg	Whitefly nymph	Two-Spotted SM	Clear SM	SM egg	Thrip larvae	Thrip adult	Aphid adult (Myzus persicae)	Aphid larvae (Myzus persicae)	Aphid (Aphis gossypii)	Tomato hornworm	Small cabbage white	Thrips combined			2	14				2	0
Rep																	3	12				3	5
1C	5	2	0	0	0	2	1	0	2	0	0	0	0	1			4	12				4	3
1LD	5	0	0	1	0	0	5	1	2	0	0	0	0	6			5	13				5	5
1HD	11	0	0	0	0	0	2	0	3	0	0	0	0	2			6	13				6	4
																	7	11				7	5
2C	7	0	0	3	0	2	2	0	0	0	0	0	0	2			8	15				8	1
2LD	8	0	0	1	0	0	2	0	0	0	0	0	0	2			9	12				9	0
2HD	0	0	0	1	0	0	0	0	0	0	0	0	0	0			10	15				10	5
3C	5	0	0	0	0	1	3	0	4					3
3LD	3	0	0	0	0	0	10	0	0	0	0	0	0	10
3HD	0	2	2	2	0	4	1	0	0	0	0	0	0	1		Thrips combined
																1	6	2
4C	2	0	1	0	0	0	0	0	0	0	0	0	0	0		2	2	0
4LD	3	0	1	1	0	2	0	0	0	0	0	0	0	0		3	10	1
4HD	2	0	0	0	0	0	0	0	0	0	0	0	0	0		0	0	0
																1	2	0
5C	2	1	0	3	0	12	1	0	0	0	0	0	0	1		12	1	6
5LD	1	0	0	0	0	0	2	0	0	0	0	0	0	2		0	0	1
5HD	0	5	0	0	0	0	0	0	1	0	0	1	0	0		1	2	2
6C	10	2	1	0	0	0	12	0	1	0	0	0	1	12		2.5	2.875	1.5
6LD	0	1	0	0	0	0	0	1	0	0	0	0	0	1
6HD	3	2	0	0	0	0	5	1	0	0	0	0	0	6
7C	0	7	1	0	0	0	0	0	0	0	0	0	0	0
7LD	1	9	3	0	0	0	0	0	0	0	0	0	0	0
7HD	1	0	4	1	0	0	1	0	0	0	0	0	0	1
8C	1	0	0	2	0	0	1	0	0	0	0	0	0	1
8LD	1	4	0	0	0	0	2	0	0	0	0	0	0	2
8HD	1	0	0	0	0	0	2	0	0	0	0	0	0	2
				Rep	1C+Q45F3F36:W48		1LD		1HD		2C		2LD		2HD		3C		3LD		3HD		4C		4LD		4HD		5C		5LD		5HD		6C		6LD		6HD		7C		7LD		7HD		8C		8LD
				O/Uo	Open	Un-open	Open	Un-open	Open	Un-open	Open	Un-open	Open	Un-open	Open	Un-open	Open	Un-open	Open	Un-open	Open	Un-open	Open	Un-open	Open	Un-open	Open	Un-open	Open	Un-open	Open	Un-open	Open	Un-open	Open	Un-open	Open	Un-open	Open	Un-open	Open	Un-open	Open	Un-open	Open	Un-open	Open	Un-open	Open
					2	8	2	6	6	3	0	2	6	16	6	4	3	7	0	5	0	6	3	12	9	6	2	14	5	15	0	8	0	10	8	10	1	4	2	10	0	5	5	13	5	5	0	5	4
					0	7	0	3	4	12	6	6	3	10	2	8	1	4	1	5	0	2	0	5	0	7	1	11	2	10	0	5	0	1	0	6	1	6	4	8	2	6	1	9	0	3	0	5	6
					0	2	0	4	5	7	0	5	0	5	3	7	2	2	0	6	0	8	0	6	2	13	8	7	6	8	5	17	5	10	3	6	0	3	0	5	2	12	0	5	0	7	0	10	5
					0	2	3	4	2	6	5	4	0	2	1	4	2	5	0	5	4	8	1	5	0	3	0	8	1	13	0	5	5	9	4	8	0	2	2	6	0	6	0	5	0	2	1	8	0
					0	3	3	1	3	2	0	4	3	5	3	4	0	7	0	10	0	7	3	8	0	8	2	12	7	7	0	5	3	8	0	6	0	6	3	10	0	10	0	8	2	7	3	12	0
					0	2	5	7	2	5	3	6	2	3	2	4	0	2	0	4	0	4	0	5	0	6	0	7	0	4	3	14	3	7	5	8	0	0	0	3	0	8	0	8	2	2	4	12	3
					2	12	0	3	7	8	0	3	0	3	4	3	0	4	0	9	0	0	0	6	0	6	0	5	0	0	0	5	0	6	0	3	1	3	1	6	2	9	7	10	0	1	1	9	0
					0	5	0	1	3	4	0	1	3	5	3	5	1	3	0	5	7	4	1	6	0	5	1	8	0	5	0	6	0	6	3	4	1	5	0	2	2	8	0	4	3	2	0	7	2
				all whitefly forms
				control		low diversity			high diversity
		rep	1	0.875			0.625		1.375
			2	0.875			1		0
			3	0.625			0.375		0.5
			4	0.375			0.5		0.25
			5	0.375			0.125		0.625
			6	1.625			0.125		0.625
			7	1			1.625		0.625
			8	0.125			0.625		0.125
			median	0.75			0.5625		0.5625
			lower ci	0.359	0.391		0.125	0.4375	0.117	0.4455
			upper ci	1.04	0.29		1.04	0.4775	0.673	0.1105
			mann whitney control vs low diversity		mann whitney control vs low diversity
			w = 73, p = 0.636		w = 78, p = 0.318
				thrip nymph and adult
				control		low diversity			high diversity
		rep	1	0.125			0.75		0.5
			2	0.25			0.25		0
			3	0.375			1.25		0.25
			4	0			0		0
			5	0.125			0.25		0
			6	1.5			0.125		1.5
			7	0			0		0.25
			8	0.125			0.25		0.5
			median	0.125			0.25		0.25
			lower ci	0	0.125		0	0.25	0	0.25
			upper ci	0.447	0.322		0.782	0.532	0.564	0.314
				mann whitney control vs low diversity		mann whitney control vs low diversity
				W = 64.0		W = 64.5
				Test of η1 = η2 vs η1 ≠ η2 is significant at 0.7132		Test of η1 = η2 vs η1 ≠ η2 is significant at 0.7527
				The test is significant at 0.7069 (adjusted for ties)		The test is significant at 0.7473 (adjusted for ties)
				all two spotted spider mite forms
				control		low diversity			high diversity
		rep	1	0.25			0.125		0
			2	0.625			0.125		0.125
			3	0.125			0		0.75
			4	0			0.375		0
			5	1.875			0		0
			6	0			0		0
			7	0			0		0.125
			8	0.25			0		0
			median	0.1875			0		0
			lower ci	0	0.1875		0	0	0	0
			upper ci	0.705	0.5175		0.141	0.141	0.165	0.165
				mann whitney control vs low diversity		mann whitney control vs low diversity
				W = 79.5		W = 78.5
				Test of η1 = η2 vs η1 ≠ η2 is significant at 0.2480		Test of η1 = η2 vs η1 ≠ η2 is significant at 0.2936
				The test is significant at 0.2153 (adjusted for ties)		The test is significant at 0.2599 (adjusted for ties)
[truncated: 3 more columns]

## Sheet: TWO 0709
2016-09-07	8 leafs per treatment sampled from today onwards, previously 4 leafs per treatment				Species										Expt 2 leaves/plant:		1	7
	Whitefly	Whitefly egg	Whitefly nymph	Two-Spotted SM	Clear SM	SM egg	Thrip larvae	Thrip adult	Aphid adult(Myzus persicae)	Aphid larvae (Myzus persicae)	Aphid (Aphis gossypii)	Tomato hornworm	Small cabbage white	Thrips combined			2	8
Rep																	3	9
1C	2	2	0	0	0	0	2	0	0	0	0	0	0	2			4	8
1LD	1	1	0	0	0	0	0	0	0	0	0	0	0	0			5	8
1HD	2	4	0	0	0	0	0	0	0	0	0	0	0	0			6	11
																	7	10
2C	0	0	0	0	0	0	0	0	0	0	0	0	0	0			8	7
2LD	2	0	0	0	0	0	1	0	0	0	0	0	0	1			9	9
2HD	1	0	0	1	0	0	0	1	0	0	0	0	0	1			10	12
3C	0	0	0	0	0	0	0	0	0	0	0	0	0	0
3LD	0	0	0	0	0	0	0	0	0	0	0	0	0	0
3HD	1	0	0	0	0	0	0	0	1	0	0	0	0	0
																Thrips combined
4C	0	0	0	0	0	0	0	0	0	0	0	0	0	0		2	0	0
4LD	0	0	0	0	0	0	1	0	1	0	0	0	0	1		0	1	1
4HD	5	5	0	0	0	0	0	0	0	0	0	0	0	0		0	0	0
																0	1	0
5C	3	0	0	0	0	0	4	0	0	0	0	0	0	4		4	0	0
5LD	5	0	0	0	0	0	0	0	0	0	0	0	0	0		0	1	1
5HD	0	0	0	0	0	0	0	0	0	0	0	0	0	0		0	0	0
																0	0	0
6C	4	0	0	0	0	0	0	0	0	0	0	0	0	0
6LD	3	0	0	0	0	0	1	0	1	0	0	0	0	1		0.75	0.375	0.25
6HD	3	2	0	0	0	0	1	0	1	0	0	0	0	1
7C	0	0	0	0	0	0	0	0	0	0	0	0	0	0
7LD	5	0	0	0	0	0	0	0	0	0	0	0	0	0
7HD	1	0	0	0	0	0	0	0	0	0	0	0	0	0
8C	0	0	0	0	0	0	0	0	0	0	0	0	0	0
8LD	0	0	0	0	0	0	0	0	0	0	0	0	0	0
8HD	0	0	0	0	0	0	0	0	0	0	0	0	0	0
				all whitefly forms
				control		low diversity			high diversity
		rep	1	0.5			0.25		0.75
			2	0			0.25		0.125
			3	0			0		0.125
			4	0			0		1.25
			5	0.375			0.625		0
			6	0.5			0.375		0.625
			7	0			0.625		0.125
			8	0			0		0
			median	0			0.25		0.125
			lower ci	0	0		0	0.25	0	0.125
			upper ci	0.5	0.5		0.625	0.375	0.782	0.657
			mann whitney control vs low diversity		mann whitney control vs low diversity
			W = 61.0		W = 56.0
			Test of η1 = η2 vs η1 ≠ η2 is significant at 0.4948		Test of η1 = η2 vs η1 ≠ η2 is significant at 0.2271
			The test is significant at 0.4644 (adjusted for ties)		The test is significant at 0.2056 (adjusted for ties)
				thrip nymph and adult
				control		low diversity			high diversity
		rep	1	0.25			0		0
			2	0			0.125		0.25
			3	0			0		0
			4	0			0.125		0
			5	0.5			0		0
			6	0			0.125		0.25
			7	0			0		0
			8	0			0		0
			median	0			0		0
			lower ci	0	0		0	0	0	0
			upper ci	0.266	0.266		0.125	0.125	0.25	0.25
				mann whitney control vs low diversity		mann whitney control vs low diversity
				W = 67.0		W = 69.0
				Test of η1 = η2 vs η1 ≠ η2 is significant at 0.9581		Test of η1 = η2 vs η1 ≠ η2 is significant at 0.9581
				The test is significant at 0.9489 (adjusted for ties)		The test is significant at 0.9447 (adjusted for ties)
				all two spotted spider mite forms
				control		low diversity			high diversity
		rep	1	0			0		0
			2	0			0		0.125
			3	0			0		0
			4	0			0		0
			5	0			0		0
			6	0			0		0
			7	0			0		0
			8	0			0		0
			median	0			0		0
			lower ci	0	0		0	0	0	0
			upper ci	0	0		0	0	0.00805	0.00805
				mann whitney control vs low diversity		mann whitney control vs low diversity
				na		na

## Sheet: TWO 1309
2016-09-13					Species										Expt 2 leaves/plant:		1	15
	Whitefly	Whitefly egg	Whitefly nymph	Two-Spotted SM	Clear SM	SM egg	Thrip larvae	Thrip adult	Aphid adult (Myzus persicae)	Aphid larvae (Myzus persicae)	Aphid (Aphis gossypii)	Tomato hornworm	Small cabbage white		Thrips		2	13
Rep																	3	14
1C	2	0	0	0	0	0	0	0	0	0	0	0	0	0	0		4	13
1LD	1	0	0	0	0	0	0	0	0	0	0	0	0		0		5	12
1HD	1	2	0	0	0	0	0	0	0	0	0	0	0	0	0		6	14
																	7	10
2C	5	2	0	0	0	0	1	0	0	0	0	0	0		1		8	14
2LD	3	2	0	0	0	0	0	0	0	0	0	0	0	0	0		9	14
2HD	3	0	0	0	0	0	0	0	0	0	0	0	0	0	0		10	10
3C	1	0	0	0	0	0	0	0	0	0	0	0	0	0	0
3LD	0	0	0	0	0	0	0	0	0	0	0	0	0	0	0
3HD	0	0	0	0	0	0	0	0	0	0	0	0	0	0	0
4C	1	0	0	0	0	0	0	0	0	0	0	0	0	0	0
4LD	2	0	0	0	0	0	0	0	0	0	0	0	0	0	0
4HD	3	0	0	0	0	2	0	0	0	0	0	0	0	0	0
5C	6	0	0	0	0	0	1	0	0	0	0	0	0	0	1
5LD	1	0	0	0	0	0	0	0	0	0	0	0	0	0	0		Thrips combined
5HD	0	0	0	0	0	0	2	0	0	0	0	0	0	0	2		0	0	0
																	1	0	0
6C	4	2	0	0	0	0	0	0	0	0	0	0	0	0	0		0	0	0
6LD	0	0	0	0	0	0	1	0	0	0	0	0	0	0	1		0	0	0
6HD	3	0	0	0	0	0	0	0	0	0	0	0	0	0	0		1	0	2
																	0	1	0
7C	4	0	0	0	0	0	0	0	0	0	0	0	0	0	0		0	0	0
7LD	4	1	0	0	0	0	0	0	0	0	0	0	0	0	0		0	0	0
7HD	1	0	0	0	0	0	0	0	0	0	0	0	0	0	0
																	0.25	0.125	0.25
8C	2	2	1	0	0	0	0	0	0	0	0	0	0	0	0
8LD	0	0	0	0	0	0	0	0	0	0	0	0	0	0	0
8HD	0	0	0	0	0	0	0	0	0	0	0	0	0	0	0
				all whitefly forms
				control		low diversity			high diversity
		rep	1	0.25			0.125		0.375
			2	0.875			0.625		0.375
			3	0.125			0		0
			4	0.125			0.25		0.375
			5	0.75			0.125		0
			6	0.75			0		0.375
			7	0.5			0.625		0.125
			8	0.625			0		0
			median	0.5625			0.125		0.25
			lower ci	0.125	0.4375		0	0.125	0	0.25
			upper ci	0.758	0.1955		0.625	0.5	0.375	0.125
			mann whitney control vs low diversity		mann whitney control vs high diversity
			W = 86.5		W = 87.0
			Test of η1 = η2 vs η1 ≠ η2 is significant at 0.0587		Test of η1 = η2 vs η1 ≠ η2 is significant at 0.0520
			The test is significant at 0.0550 (adjusted for ties)		The test is significant at 0.0488 (adjusted for ties)
				thrip nymph and adult
				control		low diversity			high diversity
		rep	1	0			0		0
			2	0.125			0		0
			3	0			0		0
			4	0			0		0
			5	0.125			0		0.5
			6	0			0.125		0
			7	0			0		0
			8	0			0		0
			median	0			0		0
			lower ci	0	0		0	0	0	0
			upper ci	0.125	0.125		0.008	0.008	0.032	0.032
				mann whitney control vs low diversity		mann whitney control vs low diversity
				W = 72.0			W = 71.0
				Test of η1 = η2 vs η1 ≠ η2 is significant at 0.7132			Test of η1 = η2 vs η1 ≠ η2 is significant at 0.7929
				The test is significant at 0.5874 (adjusted for ties)			The test is significant at 0.6997 (adjusted for ties)
				all two spotted spider mite forms
				control		low diversity			high diversity
		rep	1	0			0		0
			2	0			0		0
			3	0			0		0
			4	0			0		0.25
			5	0			0		0
			6	0			0		0
			7	0			0		0
			8	0			0		0
			median	0			0		0
			lower ci	0	0		0	0	0	0
			upper ci	0	0		0	0	0.0161	0.0161
				mann whitney control vs low diversity		mann whitney control vs low diversity
				na		na

## Sheet: ONE 1309
2016-09-13					Species												Expt 1 leaves/plant:		1	12		Expt 1 flowers/plant:			O	UO
	Whitefly	Whitefly egg	Whitefly nymph	Two-Spotted SM	Clear SM	SM egg	Thrip larvae	Thrip adult	Aphid adult (Myzus persicae)	Aphid larvae (Myzus persicae)	Aphid adult (Aphis gossypii)	Aphid nymph (Aphis gossypii)	Aphid adult (Macrosiphum euphorbiae)	Tomato hornworm	Small cabbage white		Thrips		2	13				1	5	13
Rep																			3	17				2	5	13
1C	3	1	1	2	0	0	0	0	0	0	0	0	0	0	0		0		4	16				3	0	8
1LD	1	0	0	1	0	1	4	0	0	0	0	0	0	0	0		4		5	12				4	12	17
1HD	1	0	0	0	0	0	0	0	0	0	0	0	0	0	0		0		6	13				5	9	12
																			7	15				6	3	10
2C	1	1	0	0	0	0	0	0	0	0	0	0	0	0	0		0		8	11				7	2	11
2LD	3	0	0	0	0	0	2	0	0	0	0	0	0	0	0		2		9	19				8	2	4
2HD	2	0	0	6	0	7	1	2	0	0	0	0	0	0	0		3		10	14				9	9	8
																								10	1	12
3C	6	1	1	0	0	0	0	0	0	0	0	0	0	0	0		0
3LD	1	2	0	1	0	1	0	1	0	0	0	0	0	0	0		1
3HD	2	1	5	0	0	0	0	0	0	0	0	0	0	0	0		0
4C	6	3	4	0	0	0	1	0	0	0	0	0	0	0	0		1
4LD	2	2	3	0	0	0	2	0	0	0	0	0	0	0	0		2	Thrips combined
4HD	1	0	0	0	0	0	4	1	0	0	0	0	0	0	0		5	0	4	0
																		0	2	3
5C	7	4	0	0	0	0	1	0	0	0	0	0	0	0	0		1	0	1	0
5LD	0	2	7	1	0	0	0	0	0	0	0	0	1	0	0		0	1	2	5
5HD	0	0	2	0	0	0	0	0	0	0	0	0	0	0	0		0	1	0	0
																		1	1	0
6C	2	0	14	0	0	0	1	0	0	0	0	0	0	0	0		1	0	0	5
6LD	1	0	3	0	0	0	0	1	0	0	0	0	0	0	0		1	0	2	0
6HD	0	3	1	0	0	0	0	0	0	0	0	0	0	0	0		0
																		0.375	1.5	1.625
7C	2	7	12	0	0	0	0	0	0	0	0	0	0	0	0		0
7LD	0	0	4	0	0	0	0	0	0	0	0	0	0	0	0		0
7HD	1	0	1	0	0	1	4	1	1	0	10	5	0	0	0		5
8C	2	2	3	0	0	0	0	0	0	0	0	0	0	0	0		0
8LD	0	2	0	0	0	0	2	0	0	0	0	0	0	0	0		2
8HD	0	1	3	0	0	0	0	0	0	0	0	0	0	0	0		0
Rep	1C		1LD			1HD			2C			2LD			2HD			3C		3LD		3HD			4C		4LD		4HD		5C		5LD			5HD		6C			6LD		6HD			7C			7LD
O/Uo	Open	Un-open	Open	Un-open	Tomatoes	Open	Un-open	Tomatoes	Open	Un-open	Tomatoes	Open	Un-open	Tomatoes	Open	Un-open	Tomatoes	Open	Un-open	Open	Un-open	Open	Un-open	Tomatoes	Open	Un-open	Open	Un-open	Open	Un-open	Open	Un-open	Open	Un-open	Tomatoes	Open	Un-open	Open	Un-open	Tomatoes	Open	Un-open	Open	Un-open	Tomatoes	Open	Un-open	Tomatoes	Open
	5	20	2	12	1	7	17	9	2	11	7	8	24	2	2	7	2	3	8	0	8	0	4	2	0	12	6	7	6	21	1	9	0	6	3	2	4	3	4	1	3	6	2	2	3	4	10	4	5
	4	10	9	24		6	14		2	14		0	5		3	6		8	2	2	7	4	6		2	11	0	2	6	8	7	4	8	4		7	10	2	2		4	6	3	4		3	11		4
	2	11	4	13		6	10		11	15		4	15		2	6		10	4	0	10	0	3		6	14	0	10	8	11	5	6	2	6		1	3	7	7		4	1	5	6		1	7		4
	5	12	4	12		5	9		2	15		0	8		2	6		2	1	2	7	0	4		9	7	0	5	4	7	1	3	2	5		1	2	3	0		3	5	5	2		4	2		1
	3	11	2	15		4	21		6	21		8	24		4	10		5	1	3	6	1	7		6	12	1	7	6	11	1	5	1	3		5	2	2	8		4	2	5	9		4	18		2
	2	16	4	16		6	10		5	15		5	12		6	9		0	4	2	6	1	5		1	10	4	9	1	5	2	8	5	2		0	5	1	5		2	8	6	0		0	8		0
	5	15	1	13		5	11		2	11		3	6		2	8		0	1	2	9	6	11		0	7	7	8	3	16	8	2	8	5		0	7	7	6		2	6	0	0		3	8		0
	3	13	5	14		3	16		4	16		1	10		1	9		2	2	3	11	4	9		1	12	2	6	4	11	1	0	2	6		3	4	4	2		1	3	0	0		9	14		2
				all whitefly forms
				control		low diversity			high diversity
		rep	1	0.625			0.125		0.125
			2	0.25			0.375		0.25
			3	1			0.375		1
			4	1.625			0.875		0.125
			5	1.375			1.125		0.25
			6	2			0.5		0.5
			7	2.625			0.5		0.25
			8	0.875			0.25		0.5
			median	1.1875			0.4375		0.25
			lower ci	0.601	0.5865		0.242	0.1955	0.125	0.125
			upper ci	2.04	0.8525		0.891	0.4535	0.532	0.282
			mann whitney control vs low diversity		mann whitney control vs low diversity
			w = 89, p = 0.0313		w = 93, p = 0.0101
				thrip nymph and adult
				control		low diversity			high diversity
		rep	1	0			0.5		0
			2	0			0.25		0.75
			3	0			0.125		0
			4	0.125			0.25		1.25
			5	0.125			0		0
			6	0.125			0.125		0
			7	0			0		1.25
			8	0			0.25		0
			median	0			0.1875		0
			lower ci	0	0		0	0.1875	0	0
			upper ci	0.125	0.125		0.266	0.0785	1.25	1.25
				mann whitney control vs low diversity		mann whitney control vs low diversity
				W = 50.0		W = 63.5
				Test of η1 = η2 vs η1 ≠ η2 is significant at 0.0661		Test of η1 = η2 vs η1 ≠ η2 is significant at 0.6744
				The test is significant at 0.0504 (adjusted for ties)		The test is significant at 0.6276 (adjusted for ties)
				all two spotted spider mite forms
				control		low diversity			high diversity
		rep	1	0.25			0.25		0
			2	0			0		1.625
			3	0			0.25		0
			4	0			0		0
			5	0			0.125		0
			6	0			0		0
			7	0			0		0.125
			8	0			0		0
			median	0			0		0
			lower ci	0	0		0	0	0	0
			upper ci	0.016	0.016		0.25	0.25	0.222	0.222
				mann whitney control vs low diversity		mann whitney control vs low diversity
				W = 60.5		W = 64.0
				Test of η1 = η2 vs η1 ≠ η2 is significant at 0.4622		Test of η1 = η2 vs η1 ≠ η2 is significant at 0.7132
				The test is significant at 0.3317 (adjusted for ties)		The test is significant at 0.5897 (adjusted for ties)
[truncated: 13 more columns]

## Sheet: ONE 2209
2016-09-22					Species												Expt 1 leaves/plant:		1			Expt 1 flowers/plant:			O	UO
	Whitefly	Whitefly egg	Whitefly nymph	Two-Spotted SM	Clear SM	SM egg	Thrip larvae	Thrip adult	Aphid adult (Myzus persicae)	Aphid larvae (Myzus persicae)	Aphid adult (Aphis gossypii)	Aphid nymph (Aphis gossypii)	Aphid adult (Macrosiphum euphorbiae)	Tomato hornworm	Small cabbage white	Tomato fruitworm egg		Thrips	2					1
Rep																			3					2
1C	5	0	6	0	0	0	3	0	0	0	0	0	0	0	0	0		3	4					3
1LD	0	1	1	0	1	2	2	0	0	0	0	0	0	0	0	0		2	5					4
1HD	1	1	0	2	0	10	5	0	0	0	0	0	0	0	0	0		5	6					5
																			7					6
2C	1	1	2	4	0	0	0	0	0	0	0	0	0	0	0	0		0	8					7
2LD	0	5	0	2	0	20	0	0	0	0	0	0	0	0	0	0		0	9					8
2HD	0	1	0	4	0	10	0	0	0	0	0	0	0	0	0	0		0	10					9
																								10
3C	4	0	2	0	0	0	0	0	0	0	0	0	0	0	0	0		0
3LD	0	0	0	0	2	0	0	0	0	0	0	0	0	0	0	0		0
3HD	0	1	0	0	0	0	0	0	0	0	0	0	0	0	0	0		0
4C	4	11	6	0	0	0	0	0	0	0	0	0	0	0	0	0		0
4LD	1	1	1	0	0	0	0	0	0	0	0	0	0	0	0	0		0
4HD	0	0	0	0	0	0	0	0	0	0	0	0	0	0	0	1		0
5C	3	0	11	0	0	0	2	0	0	0	0	0	0	0	0	0		2
5LD	1	0	2	0	0	0	0	0	0	0	0	0	0	0	0	0		0		Thrips combined
5HD	0	2	5	0	0	0	1	0	0	0	0	0	0	0	0	0		1		3	2	5
																				0	0	0
6C	4	0	3	0	0	0	0	0	0	0	0	0	0	0	0	0		0		0	0	0
6LD	0	0	0	0	0	2	0	0	0	0	0	0	0	0	0	0		0		0	0	0
6HD	0	1	1	0	0	0	0	0	0	0	0	0	0	0	0	0		0		2	0	1
																				0	0	0
7C	2	1	1	0	0	0	0	0	0	0	0	0	0	0	0	0		0		0	0	1
7LD	6	0	1	0	0	0	0	0	0	0	0	0	0	0	0	0		0		0	0	0
7HD	0	0	0	0	0	0	1		3	0	0	0	0	0	0	0		1
																				0.625	0.25	0.875
8C	3	2	2	0	0	0	0	0	0	0	0	0	0	0	0	0		0
8LD	0	0	0	0	0	0	0	0	0	0	0	0	0	0	0	0		0
8HD	0	0	3	0	0	0	0	0	0	0	0	0	0	0	0	0		0
Rep	1C				1LD				1HD				2C				2LD				2HD				3C				3LD				3HD				4C				4LD				4HD				5C
O/Uo	Open	Un-open	Wilted	Tomato	Open	Un-open	Wilted	Tomatoes	Open	Un-open	Wilted	Tomatoes	Open	Un-open	Wilted	Tomatoes	Open	Un-open	Wilted	Tomatoes	Open	Un-open	Wilted	Tomatoes	Open	Un-open	Wilted	Tomatoes	Open	Un-open	Wilted	Tomato	Open	Un-open	Wilted	Tomatoes	Open	Un-open	Wilted	Toamto	Open	Un-open	Wilted	Tomato	Open	Un-open	Wilted	Tomatoes	Open
	8	9	0	1	10	12	3	2	13	25	3	4	4	15	0	6	20	15	4	2	10	11	2	5	4	11	0	3	8	10	1	0	0	10	0	0	17	17	2	0	2	0	0	0	12	12	2	2	15
	3	10	0	2	4	10	0	0	6	13	2	3	8	12	2	5	4	12	1	4	6	15	3	2	5	10	1	2	7	22	0	2	6	15	0	0	7	12	2	0	9	25	2	6	15	16	2	0	11
	11	12	2	3	9	15	2	5	5	12	4	3	15	15	2	2	7	10	3	10	8	12	1	2	0	15	0	1	10	17	0	3	10	13	0	4	15	15	0	0	8	12	0	5	12	14	5	4	10
	8	12	2	1	5	15	4	4	8	13	7	4	7	12	3	4	5	11	1	1	3	12	0	0	8	12	0	1	5	14	1	3	18	18	3	7	12	18	2	3	7	18	0	4	18	15	2	5	7
	4	15	0	2	9	12	3	2	12	14	4	5	8	12	2	10	5	11	0	2	6	15	2	2	9	15	1	1	7	25	0	0	10	20	1	3	12	10	2	4	5	15	0	2	11	15	0	4	9
	4	12	1	2	5	11	1	1	10	12	2	2	15	12	1	0	8	8	1	2	12	7	0	3	6	9	0	2	9	15	0	2	6	12	0	1	15	25	0	3	8	12	0	1	11	20	1	6	14
	8	12	1	1	4	11	0	2	4	12	3	7	2	12	4	3	3	13	0	0	4	14	0	1	6	6	0	0	4	12	0	2	0	11	0	0	5	16	0	2	9	12	1	4	7	18	1	8	16
	3	15	0	1	6	9	2	2	6	8	0	4	7	11	2	3	7	13	3	3	5	12	0	0	6	12	0	0	5	11	1	0	3	17	0	0	13	21	0	1	4	10	1	0	5	15	1	4	11
				13				18				32				33				24				15				10				12				15				13				22				33
				all whitefly forms
				control		low diversity			high diversity
		rep	1	1.375			0.25		0.25
			2	0.5			0.625		0.125
			3	0.75			0		0.125
			4	2.625			0.375		0
			5	1.75			0.375		0.875
			6	0.875			0		0.25
			7	0.5			0.875		0
			8	0.875			0		0.375
			median	0.875			0.3125		0.1875
			lower ci	0.5	0.375		0	0.3125	0	0.1875
			upper ci	1.81	0.935		0.641	0.3285	0.407	0.2195
			mann whitney control vs low diversity		mann whitney control vs low diversity
			w = 94, p = 0.0074, corrected 0.0070		w = 96, p = 0.0039, corrected 0.0037
				thrip nymph and adult
				control		low diversity			high diversity
		rep	1	0.375			0.25		1.25
			2	0			0		0
			3	0			0		0
			4	0			0		0
			5	0.25			0		0.25
			6	0			0		0
			7	0			0		0.25
			8	0			0		0
			median	0			0		0
			lower ci	0	0		0	0	0	0
			upper ci	0.258	0.258		0.016	0.016	0.314	0.314
				mann whitney control vs low diversity		mann whitney control vs low diversity
				W = 72.5		W = 64.0
				Test of η1 = η2 vs η1 ≠ η2 is significant at 0.6744		Test of η1 = η2 vs η1 ≠ η2 is significant at 0.7132
				The test is significant at 0.5371 (adjusted for ties)		The test is significant at 0.6535 (adjusted for ties)
				all two spotted spider mite forms
				control		low diversity			high diversity
		rep	1	0			0.25		1.5
			2	0.5			2.75		1.75
			3	0			0		0
			4	0			0		0
			5	0			0		0
			6	0			0.25		0
			7	0			0		0
			8	0			0		0
			median	0			0		0
			lower ci	0	0		0	0	0	0
			upper ci	0.032	0.032		0.41	0.41	1.52	1.52
				mann whitney control vs low diversity		mann whitney control vs low diversity
				W = 60.5		W = 63.0
				Test of η1 = η2 vs η1 ≠ η2 is significant at 0.4622		Test of η1 = η2 vs η1 ≠ η2 is significant at 0.6365
				The test is significant at 0.3335 (adjusted for ties)		The test is significant at 0.4881 (adjusted for ties)
[truncated: 47 more columns]

## Sheet: TWO 2209
2016-09-22					Species												Expt 2 leaves/plant:		1			Expt 2 flowers/plant:			O	UO
	Whitefly	Whitefly egg	Whitefly nymph	Two-Spotted SM	Clear SM	SM egg	Thrip larvae	Thrip adult	Aphid adult (Myzus persicae)	Aphid larvae (Myzus persicae)	Aphid adult (Aphis gossypii)	Aphid nymph (Aphis gossypii)	Aphid adult (Macrosiphum euphorbiae)	Tomato hornworm	Small cabbage white		Thrips		2					1
Rep																			3					2
1C	0	1	1	0	0	0	0	0	0	0	0	0	0	0	0		0		4					3
1LD	0	0	0	0	0	0	0	0	0	0	0	0	0	0	0		0		5					4
1HD	0	1	0	0	0	0	2	0	0	0	0	0	0	0	0		2		6					5
																			7					6
2C	4	0	3	0	0	0	0	0	0	0	0	0	0	0	0		0		8					7
2LD	2	2	0	0	0	0	0	0	0	0	0	0	0	0	0		0		9					8
2HD	1	0	0	1	0	0	0	0	0	0	0	0	0	0	0		0		10					9
																								10
3C	4	2	0	0	0	0	0	0	1	0	0	0	0	0	0		0
3LD	0	0	0	0	0	0	0	0	0	0	0	0	0	0	0		0
3HD	0	0	0	0	0	0	0	0	0	0	0	0	0	0	0		0
4C	0	0	1	0	0	0	0	0	0	0	0	0	0	0	0		0		Thrips combined
4LD	0	0	0	0	0	0	0	0	0	0	0	0	0	0	0		0		0	0	2
4HD	0	0	0	0	0	0	0	0	0	0	0	0	0	0	0		0		0	0	0
																			0	0	0
5C	4	3	1	0	0	0	0	0	0	0	0	0	0	0	0		0		0	0	0
5LD	1	0	0	0	0	0	0	0	0	0	0	0	0	0	0		0		0	0	0
5HD	2	0	0	0	0	0	0	0	0	0	0	0	0	0	0		0		0	0	0
																			0	0	0
6C	0	1	7	0	0	0	0	0	0	0	0	0	0	0	0		0		0	0	0
6LD	1	2	4	0	0	0	0	0	0	0	0	0	0	0	0		0
6HD	1	4	0	0	0	0	0	0	0	0	0	0	0	0	0		0		0	0	0.25
7C	2	1	0	0	0	0	0	0	0	0	0	0	0	0	0		0
7LD	0	5	0	0	0	0	0	0	0	0	0	0	0	0	0		0
7HD	0	1	0	0	0	0	0	0	0	0	0	0	0	0	0		0
8C	0	2	2	0	0	0	0	0	0	0	0	0	0	0	0		0
8LD	1	0	0	0	0	0	0	0	0	0	0	0	0	0	0		0
8HD	0	0	0	0	0	0	0	0	0	0	0	0	0	0	0		0
Rep	1C		1LD			1HD			2C			2LD			2HD			3C		3LD		3HD			4C		4LD		4HD		5C		5LD			5HD		6C			6LD		6HD			7C			7LD
O/Uo	Open	Un-open	Open	Un-open	Tomatoes	Open	Un-open	Tomatoes	Open	Un-open	Tomatoes	Open	Un-open	Tomatoes	Open	Un-open	Tomatoes	Open	Un-open	Open	Un-open	Open	Un-open	Tomatoes	Open	Un-open	Open	Un-open	Open	Un-open	Open	Un-open	Open	Un-open	Tomatoes	Open	Un-open	Open	Un-open	Tomatoes	Open	Un-open	Open	Un-open	Tomatoes	Open	Un-open	Tomatoes	Open
	5	10	1	7		6	10		5	12		0	5		2	7		6	10	2	10	1	8		2	6	0	2	0	5	2	8	2	10	0	0	8	5	10		3	10	2	10		5	10		3
	6	11	0	5		2	8		1	9		0	1		1	8		3	8	2	7	0	10		3	8	0	3	0	2	2	10	0	5		0	8	3	5		2	11	2	15		0	5		2
	4	10	0	5		4	10		0	10		5	10		6	10		0	5	1	8	0	11		0	5	1	5	3	8	3	10	0	6		0	10	5	10		3	8	4	9		6	10		0
	0	8	0	6		0	5		3	10		2	8		5	11		0	2	0	5	0	5		0	2	1	8	0	0	0	8	6	15		0	5	3	8		0	5	2	11		4	12		0
	0	8	3	11		0	8		0	5		6	15		0	5		0	6	0	4	0	5		2	10	0	1	2	5	0	5	1	9		1	11	0	10		1	8	0	12		1	9		0
	1	13	3	15		0	11		2	8		4	13		0	8		0	4	0	8	1	6		2	8	0	0	0	2	4	8	2	8		2	9	1	8		0	11	0	10		2	15		0
	0	5	3	9		0	5		0	8		4	10		1	7		1	6	1	7	0	4		0	5	0	8	0	5	0	5	1	7		1	12	4	15		5	10	3	10		0	4		0
	2	9	0	6		0	2		4	12		3	11		0	4		0	4	0	5	0	5		0	4	0	2	0	3	0	6	0	8		1	10	5	14		0	4	0	8		0	10		0
				all whitefly forms
				control		low diversity			high diversity
		rep	1	0.25			0		0.125
			2	0.875			0.5		0.125
			3	0.75			0		0
			4	0.125			0		0
			5	1			0.125		0.25
			6	1			0.875		0.625
			7	0.375			0.625		0.125
			8	0.5			0.125		0
			median	0.625			0.125		0.125
			lower ci	0.242	0.383		0	0.125	0	0.125
			upper ci	1	0.375		0.641	0.516	0.274	0.149
			mann whitney control vs low diversity		mann whitney control vs low diversity
			w = 86, p = 0.0661, corrected 0.0639		w = 93, p = 0.0101, corrected 0.0092
				thrip nymph and adult
				control		low diversity			high diversity
		rep	1	0			0		0.5
			2	0			0		0
			3	0			0		0
			4	0			0		0
			5	0			0		0
			6	0			0		0
			7	0			0		0
			8	0			0		0
			median	0			0		0
			lower ci	0	0		0	0	0	0
			upper ci	0	0		0	0	0.032	0.032
				mann whitney control vs low diversity		mann whitney control vs low diversity
				na		na
				all two spotted spider mite forms
				control		low diversity			high diversity
		rep	1	0			0		0
			2	0			0		0.125
			3	0			0		0
			4	0			0		0
			5	0			0		0
			6	0			0		0
			7	0			0		0
			8	0			0		0
			median	0			0		0
			lower ci	0	0		0	0	0	0
			upper ci	0	0		0	0	0	0
				mann whitney control vs low diversity		mann whitney control vs low diversity
				na		na
[truncated: 13 more columns]

## Sheet: ONE 2709
2016-09-27					Species												Expt 1 leaves/plant:		1	14
	Whitefly	Whitefly egg	Whitefly nymph	Two-Spotted SM	Clear SM	SM egg	Thrip larvae	Thrip adult	Aphid adult (Myzus persicae)	Aphid larvae (Myzus persicae)	Aphid adult (Aphis gossypii)	Aphid nymph (Aphis gossypii)	Aphid adult (Macrosiphum euphorbiae)	Tomato hornworm	Small cabbage white	Tomato fruitworm egg		Thrips	2	13
Rep																			3	14
1C	9	0	5	1	0	0	0	0	0	2	0	0	0	0	0	0		0	4	15
1LD	4	1	0	0	0	0	0	0	0	0	0	0	0	0	0	0		0	5	12
1HD	4	0	4	0	0	0	3	0	0	0	0	0	0	0	0	0		3	6	16
																			7	16
2C	8	0	2	0	0	0	0	0	0	0	0	0	0	0	0	0		0	8	17
2LD	3	0	1	6	0	36	0	0	0	0	0	0	0	0	0	0		0	9	13
2HD	3	0	0	6	0	12	0	0	1	0	0	0	0	0	0	0		0	10	12
3C	8	0	5	1	0	0	0	0	0	0	0	0	0	0	0	0		0
3LD	4	0	1	0	0	0	0	0	0	0	0	0	0	0	0	0		0
3HD	4	2	0	0	0	0	0	0	0	0	0	0	0	0	0	0		0
4C	8	4	4	0	0	1	2	0	0	0	0	0	0	0	0	0		2
4LD	3	2	0	1	0	0	1	0	0	0	0	0	0	0	0	0		1
4HD	3	2	0	0	0	0	0	0	0	0	0	0	0	0	0	0		0		Thrips combined
																				0	0	3
5C	10	3	1	0	0	0	0	0	0	0	0	0	0	0	0	0		0		0	0	0
5LD	1	0	1	0	0	0	0	0	0	0	0	0	0	0	0	0		0		0	0	0
5HD	4	1	2	1	0	5	0	0	0	0	0	0	0	0	0	0		0		2	1	0
																				0	0	0
6C	5	1	6	0	0	0	0	0	0	0	0	0	0	0	0	0		0		0	0	2
6LD	2	2	0	0	0	0	0	0	0	0	0	0	0	0	0	0		0		0	0	0
6HD	2	1	0	1	0	0	2	0	0	0	0	0	0	0	0	0		2		0	0	1
7C	5	2	6	0	0	0	0	0	0	0	0	0	0	0	0	0		0		0.25	0.125	0.75
7LD	2	0	3	0	0	0	0	0	0	0	0	0	0	0	0	0		0
7HD	0	4	2	0	0	0	0	0	8	0	0	0	0	0	0	0		0
8C	2	1	1	0	0	0	0	0	0	0	0	0	0	0	0	0		0
8LD	0	1	2	0	0	0	0	0	0	0	0	0	0	0	0	0		0
8HD	1	0	0	0	0	0	0	1	0	0	0	0	0	0	0	0		1
Rep	1C				1LD				1HD				2C				2LD				2HD				3C				3LD				3HD				4C				4LD				4HD				5C
O/Uo	Open	Un-open	Wilted	Tomato	Open	Un-open	Wilted	Tomatoes	Open	Un-open	Wilted	Tomatoes	Open	Un-open	Wilted	Tomatoes	Open	Un-open	Wilted	Tomatoes	Open	Un-open	Wilted	Tomatoes	Open	Un-open	Wilted	Tomatoes	Open	Un-open	Wilted	Tomato	Open	Un-open	Wilted	Tomatoes	Open	Un-open	Wilted	Tomato	Open	Un-open	Wilted	Tomato	Open	Un-open	Wilted	Tomatoes	Open
	28	9	3	17	6	3	4	18	18	2	1	22	10	2	1	23	11	4	9		8	6	2	15	10	4	0	1	10	2	0	8	13	8	1	7	11	15	2	11	10	15	3	18	7	18	1	0	10
	16	8	2		15	0	2		18	2	1		5	7	3		15	3	2		6	2	6		0	20	0		6	8	0		9	4	0		6	10	1		3	12	1		5	13	0		1
	4	8	2		8	2	2		10	2	2		10	2	2		6	2	1		3	2	10		7	8	0		8	4	1		4	14	0		5	10	0		9	21	1		12	20	2		13
	11	3	2		13	2	1		6	2	3		18	3	1		14	7	1		12	7	0		13	7	0		10	12	2		13	8	1		8	8	1		8	18	3		6	16	1		16
	11	2	2		15	4	3		13	5	2		6	4	0		10	2	2		2	2	8		0	12	0		15	20	4		8	5	0		11	20	5		3	21	3		7	11	1		2
	15	4	4		14	6	3		16	15	2		4	1	1		10	4	1		8	2	7		9	9	0		13	8	1		5	6	0		8	15	3		5	20	1		6	17	2		15
	11	4	4		14	6	2		10	6	2		8	2	4		14	0	0		9	2	4		12	9	1		12	2	2		12	12	9		10	16	3		4	15	0		5	8	2		20
	10	2	3		8	2	0		14	2	3		20	2	3		16	2	1		3	2	0		5	12	0		10	4	2		12	15	2		11	18	6		4	11	0		3	21	6		14
				all whitefly forms
				control		low diversity			high diversity
		rep	1	1.75			0.625		1
			2	1.25			0.5		0.375
			3	1.625			0.625		0.75
			4	2			0.625		0.625
			5	1.75			0.25		0.875
			6	1.5			0.5		0.375
			7	1.625			0.625		0.75
			8	0.5			0.375		0.125
			median	1.625			0.5625		0.6875
			lower ci	1.2	0.425		0.367	0.1955	0.359	0.3285
			upper ci	1.77	0.145		0.625	0.0625	0.883	0.1955
			mann whitney control vs low diversity		mann whitney control vs low diversity
			Point estimate for η1 - η2 is 1.1250		Point estimate for η1 - η2 is 0.9375
			95.9 Percent CI for η1 - η2 is (0.7500,1.3749)		95.9 Percent CI for η1 - η2 is (0.4999,1.3751)
			W = 95.0		W = 95.0
			Test of η1 = η2 vs η1 ≠ η2 is significant at 0.0054		Test of η1 = η2 vs η1 ≠ η2 is significant at 0.0054
			The test is significant at 0.0049 (adjusted for ties)		The test is significant at 0.0053 (adjusted for ties)
				thrip nymph and adult
				control		low diversity			high diversity
		rep	1	0			0		0.75
			2	0			0		0
			3	0			0		0
			4	0.25			0.125		0
			5	0			0		0
			6	0			0		0.5
			7	0			0		0
			8	0			0		0.25
			median	0			0		0
			lower ci	0	0		0	0	0	0
			upper ci	0.016	0.016		0.008	0.008	0.516	0.516
				mann whitney control vs low diversity		mann whitney control vs low diversity
				Point estimate for η1 - η2 is -0.0000		Point estimate for η1 - η2 is 0.0000
				95.9 Percent CI for η1 - η2 is (-0.0000,0.0000)		95.9 Percent CI for η1 - η2 is (-0.5001,-0.0001)
				W = 68.5		W = 59.0
				Test of η1 = η2 vs η1 ≠ η2 is significant at 1.0000		Test of η1 = η2 vs η1 ≠ η2 is significant at 0.3720
				The test is significant at 1.0000 (adjusted for ties)		The test is significant at 0.2403 (adjusted for ties)
				all two spotted spider mite forms
				control		low diversity			high diversity
		rep	1	0.125			0		0
			2	0			5.25		2.25
			3	0.125			0		0
			4	0.125			0.125		0
			5	0			0		0.75
			6	0			0		0.125
			7	0			0		0
			8	0			0		0
			median	0			0		0
			lower ci	0	0		0	0	0	0
			upper ci	0.125	0.125		0.455	0.455	0.847	0.847
				mann whitney control vs low diversity		mann whitney control vs low diversity
				Point estimate for η1 - η2 is 0.000		Point estimate for η1 - η2 is 0.000
				95.9 Percent CI for η1 - η2 is (-0.125,0.126)		95.9 Percent CI for η1 - η2 is (-0.750,0.125)
				W = 70.5		W = 65.0
				Test of η1 = η2 vs η1 ≠ η2 is significant at 0.8336		Test of η1 = η2 vs η1 ≠ η2 is significant at 0.7929
				The test is significant at 0.7963 (adjusted for ties)		The test is significant at 0.7606 (adjusted for ties)
[truncated: 47 more columns]

[truncated: 12 more sheets: TWO 2709, Plant weights Expt 1, Plant weights Expt 2, whiteflies combined, one, whiteflies combined, two, overall effect size, spider m combined, one, spider m combined, two, thrip combined, one, thrip combined, two, Tomatoes, Flowering]
