# Supplementary material for: Companion planting with French marigolds protects tomato plants from glasshouse whiteflies through the emission of airborne limonene
Source: PLoS One. 2019 Mar 1;14(3):e0213071. doi: 10.1371/journal.pone.0213071 (PMC6396911; doi:10.1371/journal.pone.0213071)
Supplement: S2 Dataset — (XLSX) [file pone.0213071.s010.xlsx]

## Sheet: 2607
	Whitefly	Whitefly egg	Whitefly nymph	Two-Spotted SM	Clear SM	SM egg	Thrip larvae	Thrip adult	Aphid adult (Myzus persicae)	Aphid larvae (Myzus persicae)	Aphid adult (Aphis gossypii)	Aphid nymph (Aphis gossypii)	Aphid adult (Macrosiphum euphorbiae)	Tomato hornworm	Small cabbage white
Rep
1C	10	24	32	1	0	2	0	0	0	0	0	0	0	0	0	0
1L	12	1	4	0	1	0	0	0	0	0	0	0	0	0	0	0
1M	13	0	3	17	2	11	0	0	0	0	0	0	0	0	0	0
2C	6	2	2	13	0	10	0	0	0	0	0	0	0	0	0	0
2L	22	45	9	13	0	4	0	0	0	0	0	0	0	0	0	0
2M	28	60	32	18	4	11	0	0	0	0	0	0	0	0	0	0
3C	20	67	20	0	0	0	0	0	0	0	0	0	0	0	0	0
3L	21	11	14	1	0	0	2	0	0	0	0	0	0	0	0	0
3M	52	44	28	3	0	1	0	0	0	0	0	0	0	0	0	0
4C	16	15	18	0	0	0	0	0	0	0	0	0	0	0	0	0
4L	15	2	39	5	0	3	0	0	0	0	0	0	0	0	0	0
4M	19	13	3	4	0	0	0	0	0	0	0	0	0	0	0	0
5C	16	16	14	0	0	23	0	0	0	0	0	0	0	0	0	0
5L	40	89	16	2	0	0	0	0	0	0	0	0	0	0	0	0
5M	23	36	25	5	0	0	0	0	0	0	0	0	0	0	0	0
6C	56	340	6	1	0	1	0	0	0	0	0	0	0	0	0	0
6L	23	10	6	0	0	0	0	0	0	0	0	0	0	0	0	0
6M	19	12	0	3	0	0	0	0	0	0	0	0	0	0	0	0
7C	4	4	27	0	0	0	0	0	0	0	0	0	0	0	0	0
7L	10	4	5	0	0	0	0	0	0	0	0	0	0	0	0	0
7M	6	2	3	0	0	0	0	0	0	0	0	0	0	0	0	0
8C	11	0	6	0	0	0	0	0	4	0	0	0	0	0	0	0
8L	12	0	1	3	0	0	0	0	0	0	0	0	0	0	0	0
8M	18	0	17	0	0	0	0	0	0	0	0	0	0	0	0	0
Rep	1C			1L			1M			2C			2L			2M			3C			3L			3M			4C			4L			4M			5C			5L			5M			6C			6L
O/Uo	Open	Un-open	Tomatoes	Open	Un-open	Tomatoes	Open	Un-open	Tomatoes	Open	Un-open	Tomatoes	Open	Un-open	Tomatoes	Open	Un-open	Tomatoes	Open	Un-open	Tomatoes	Open	Un-open	Tomatoes	Open	Un-open	Tomatoes	Open	Un-open	Tomatoes	Open	Un-open	Tomatoes	Open	Un-open	Tomatoes	Open	Un-open	Tomatoes	Open	Un-open	Tomatoes	Open	Un-open	Tomatoes	Open	Un-open	Tomatoes	Open
	10	20	1	8	17	6	3	18	4	2	17	4	14	20	0	6	29	3	11	16	1	2	5	0	0	0	0	8	4	0	8	18	6	11	16	0	5	33	6	20	8	0	3	27	0	0	0	0	3
	11	19	4	11	18	2	9	14	4	7	19	2	8	20	2	8	23	6	8	24	0	9	37	0	6	25	5	15	21	1	10	16	2	4	28	3	7	16	1	15	17	0	5	35	4	13	12	0	6
	8	12	1	10	20	3	4	19	4	4	14	2	6	10	1	8	14	0	4	8	1	9	6	0	14	24	2	15	24	4	6	24	5	7	18	3	10	18	2	0	8	0	7	25	2	8	12	1	4
	19	19	0	8	20	6	4	14	3	8	30	5	10	20	2	10	23	3	10	20	5	0	0	0	5	4	0	4	22	2	7	25	2	4	18	0	5	15	1	8	4	0	0	3	0	10	20	5	3
	13	19	1	10	17	1	3	22	4	9	28	0	2	19	2	6	10	0	8	30	11	8	9	0	8	19	4	8	26	4	13	8	0	0	2	0	6	12	3	14	20	0	5	22	6	12	15	1	4
	14	12	0	7	17	1	12	36	2	7	34	2	8	24	1	20	16	0	18	9	0	6	3	0	4	8	2	10	16	1	7	18	3	0	0	0	5	20	1	4	18	0	9	14	1	10	15	0	12
	9	8	2	7	15	3	2	29	1	6	30	1	7	14	1	20	10	2	4	22	0	10	14	0	8	20	1	10	22	1	8	21	3	13	20	0	7	7	6	11	12	2	8	16	1	8	20	2	2
	10	30	1	14	15	0	8	21	0	10	24	0	6	17	1	2	8	0	0	0	0	10	14	0	11	17	2	10	8	1	7	18	1	0	12	0	7	12	1	8	18	1	4	10	1	7	15	2	10
	1C			1L			1M			2C			2L			2M			3C			3L			3M			4C			4L			4M			5C			5L			5M			6C			6L
	Open	Un-open	Tomatoes	Open	Un-open	Tomatoes	Open	Un-open	Tomatoes	Open	Un-open	Tomatoes	Open	Un-open	Tomatoes	Open	Un-open	Tomatoes	Open	Un-open	Tomatoes	Open	Un-open	Tomatoes	Open	Un-open	Tomatoes	Open	Un-open	Tomatoes	Open	Un-open	Tomatoes	Open	Un-open	Tomatoes	Open	Un-open	Tomatoes	Open	Un-open	Tomatoes	Open	Un-open	Tomatoes	Open	Un-open	Tomatoes	Open
per leaf value	11.75	17.375	1.25	9.375	17.375	2.75	5.625	21.625	2.75	6.625	24.5	2	7.625	18	1.25	10	16.625	1.75	7.875	16.125	2.25	6.75	11	0	7	14.625	2	10	17.875	1.75	8.25	18.5	2.75	4.875	14.25	0.75	6.5	16.625	2.625	10	13.125	0.375	5.125	19	1.875	8.5	13.625	1.375	5.5
[truncated: 23 more columns]

## Sheet: 0208
	Whitefly	Whitefly egg	Whitefly nymph	Two-Spotted SM	Clear SM	SM egg	Thrip larvae	Thrip adult	Aphid adult (Myzus persicae)	Aphid larvae (Myzus persicae)	Aphid adult (Aphis gossypii)	Aphid nymph (Aphis gossypii)	Aphid adult (Macrosiphum euphorbiae)	Tomato hornworm	Small cabbage white		Pink spider mite
Rep
1C	8	3	18	1	0	10	1	0	0	0	0	0	0	0	0	0	0
1L	8	8	10	4	2	16	3	1	0	0	0	0	0	0	0	0	0
1M	8	1	9	1	0	12	0	0	0	0	0	0	0	0	0	0	0
2C	3	1	5	13	1	19	0	0	0	0	0	0	0	0	0	0	1
2L	7	2	4	8	0	8	0	0	0	0	0	0	0	0	0	0	0
2M	1	28	78	27	3	29	9	1	0	0	0	0	0	0	0	0	1
3C	38	278	141	3	0	6	1	0	0	0	0	0	0	0	0	0	0
3L	16	17	49	0	0	0	0	0	0	0	0	0	0	0	0	0	0
3M	5	13	62	0	0	0	0	0	0	0	0	0	0	0	0	0	0
4C	13	6	18	0	0	0	0	0	0	0	0	0	0	0	0	0	0
4L	8	19	46	0	0	0	0	0	0	0	0	0	0	0	0	0	0
4M	9	8	10	0	0	0	0	0	0	0	0	0	0	0	0	0	0
5C	16	4	12	0	0	0	0	0	0	0	0	0	0	0	0	0	0
5L	10	47	38	0	0	0	0	0	0	0	0	0	0	0	0	0	0
5M	8	50	30	4	0	2	0	0	0	0	0	0	0	0	0	0	0
6C	21	105	32	0	0	0	0	0	0	0	0	0	0	0	0	0	0
6L	4	3	10	5	0	0	0	0	0	0	0	0	0	0	0	0	0
6M	15	22	5	1	0	0	0	0	0	0	0	0	0	0	0	0	0
7C	9	2	5	0	0	0	0	0	0	0	0	0	0	0	0	0	0
7L	5	2	10	0	0	0	0	0	0	0	0	0	0	0	0	0	0
7M	11	0	15	2	0	1	0	0	0	0	0	0	0	0	0	0	0
8C	12	0	2	0	0	0	0	0	0	0	0	0	0	0	0	0	0
8L	3	8	5	1	0	0	0	0	0	0	0	0	0	0	0	0	0
8M	6	0	10	0	0	0	0	0	0	0	0	0	0	0	0	0	0
Rep	1C			1L			1M			2C			2L			2M			3C			3L			3M			4C			4L			4M			5C			5L			5M			6C			6L
O/Uo	Open	Un-open	Tomatoes	Open	Un-open	Tomatoes	Open	Un-open	Tomatoes	Open	Un-open	Tomatoes	Open	Un-open	Tomatoes	Open	Un-open	Tomatoes	Open	Un-open	Tomatoes	Open	Un-open	Tomatoes	Open	Un-open	Tomatoes	Open	Un-open	Tomatoes	Open	Un-open	Tomatoes	Open	Un-open	Tomatoes	Open	Un-open	Tomatoes	Open	Un-open	Tomatoes	Open	Un-open	Tomatoes	Open	Un-open	Tomatoes	Open
	12	7	4	15	5	7	22	5	2	15	1	4	22	0	7	30	3	10	0	15	0	2	28	7	6	20	1	18	4	8	19	0	6	0	0	0	25	5	8	39	3	5	29	8	5	0	0	0	14
	22	8	6	16	4	10	9	5	6	15	0	5	23	2	7	30	6	4	4	25	5	4	15	2	2	14	2	20	8	2	28	0	4	38	3	0	15	6	0	22	4	4	18	2	8	25	1	2	15
	17	9	6	13	3	9	6	3	7	17	8	2	14	3	3	4	7	0	6	15	3	5	25	2	2	15	7	14	5	5	19	3	5	0	0	0	20	2	4	27	2	4	34	3	3	26	2	3	14
	6	4	6	14	4	12	7	4	6	20	1	8	23	0	1	14	2	4	4	21	1	5	15	2	4	20	2	14	1	5	20	5	3	0	2	0	18	3	12	23	9	0	12	8	3	23	1	2	21
	15	6	7	20	6	7	16	3	0	28	4	2	27	2	8	26	3	5	4	20	3	5	27	1	5	25	3	18	4	3	22	0	7	26	2	4	17	2	7	18	10	0	12	3	4	15	16	2	8
	13	8	5	32	8	3	28	12	10	18	2	4	29	1	4	17	0	2	2	18	2	0	22	1	0	18	1	21	1	2	24	1	5	28	2	5	33	4	4	20	3	3	15	2	0	13	6	1	21
	12	5	4	15	2	6	14	3	2	15	1	6	23	2	5	8	1	4	3	18	2	3	18	0	3	20	6	21	3	2	24	3	3	15	0	8	21	3	4	23	3	3	35	5	2	26	0	3	16
	16	9	8	28	3	15	17	3	2	14	3	6	19	2	7	20	2	6	3	19	4	1	18	0	0	8	0	20	3	4	20	2	4	13	4	6	14	8	2	39	10	0	3	2	8	21	4	2	30
sum	113	56	46	153	35	69	119	38	35	142	20	37	180	12	42	149	24	35	26	151	20	25	168	15	22	140	22	146	29	31	176	14	37	120	13	23	163	33	41	211	44	19	158	33	33	149	30	15	139
per leaf value	14.125	7	5.75	19.125	4.375	8.625	14.875	4.75	4.375	17.75	2.5	4.625	22.5	1.5	5.25	18.625	3	4.375	3.25	18.875	2.5	3.125	21	1.875	2.75	17.5	2.75	18.25	3.625	3.875	22	1.75	4.625	15	1.625	2.875	20.375	4.125	5.125	26.375	5.5	2.375	19.75	4.125	4.125	18.625	3.75	1.875	17.375
[truncated: 23 more columns]

## Sheet: 0908
	Whitefly	Whitefly egg	Whitefly nymph	Two-Spotted SM	Clear SM	SM egg	Thrip larvae	Thrip adult	Aphid adult (Myzus persicae)	Aphid larvae (Myzus persicae)	Aphid adult (Aphis gossypii)	Aphid nymph (Aphis gossypii)	Aphid adult (Macrosiphum euphorbiae)	Tomato hornworm	Small cabbage white		Pink spider mite		Notes
Rep
1C	9	1	25	2	0	0	0	0	0	0	0	0	0	0	0	0	0
1L	3	0	5	0	0	0	2	0	0	0	0	0	0	0	0	0	0
1M	0	0	14	5	0	1	2	0	0	0	0	0	0	0	0	0	0
2C	1	4	4	18	0	29	0	0	0	0	0	0	0	0	0	0	0
2L	4	3	30	7	1	6	0	0	0	0	0	0	0	0	0	0	0
2M	0	0	8	0	0	0	0	2	0	0	0	0	0	0	0	0	0
3C	6	2	17	1	1	1	3	0	0	0	0	0	0	0	0	0	0
3L	11	17	48	2	0	15	0	0	0	0	0	0	0	0	0	0	0
3M	10	15	326	2	0	0	1	0	0	0	0	0	0	0	0	0	0
4C	19	20	16	1	0	0	0	0	0	0	0	0	0	0	0	0	0
4L	17	7	248	0	0	0	0	0	0	0	0	0	0	0	0	0	0
4M	15	8	24	1	0	1	0	0	0	0	0	0	0	0	0	0	0
5C	17	7	2	0	0	0	0	0	0	0	0	0	0	0	0	0	0
5L	20	46	108	0	0	0	0	0	0	0	0	0	0	0	0	0	0
5M	22	21	37	0	0	0	1	1	0	0	0	0	0	0	0	0	0
6C	17	141	215	0	0	0	0	0	0	0	0	0	0	0	0	0	0
6L	3	11	7	0	0	0	0	0	0	0	0	0	0	0	0	0	0		Plants very unhealthy
6M	22	4	9	1	0	0	1	3	0	0	0	0	0	0	0	0	0
7C	16	16	3	0	0	0	0	0	0	0	0	0	0	0	0	0	0
7L	6	9	16	0	0	0	0	0	0	0	0	0	0	0	0	0	0
7M	8	3	4	0	0	0	0	1	0	0	0	0	0	0	0	0	0	0	2 Plants dead, so only 6 plants sampled
8C	14	2	1	3	0	5	0	0	0	0	0	0	0	0	0	0	0
8L	10	2	28	0	0	0	0	0	0	0	0	0	0	0	0	0	0	0
8M	9	4	8	5	0	0	0	0	0	0	0	0	0	0	0	0	0	0
Rep	1C			1L			1M			2C			2L			2M			3C			3L			3M			4C			4L			4M			5C			5L			5M			6C			6L
O/Uo	Open	Un-open	Tomatoes	Open	Un-open	Tomatoes	Open	Un-open	Tomatoes	Open	Un-open	Tomatoes	Open	Un-open	Tomatoes	Open	Un-open	Tomatoes	Open	Un-open	Tomatoes	Open	Un-open	Tomatoes	Open	Un-open	Tomatoes	Open	Un-open	Tomatoes	Open	Un-open	Tomatoes	Open	Un-open	Tomatoes	Open	Un-open	Tomatoes	Open	Un-open	Tomatoes	Open	Un-open	Tomatoes	Open	Un-open	Tomatoes	Open
	22	11	16	3	3	7	4	5	7	7	4	4	6	2	10	13	5	16	4	2	6	7	13	1	5	4	0	0	4	2	0	7	8	4	6	5	2	3	7	23	7	10	6	9	2	0	15	0	3
	11	9	8	15	4	9	12	7	3	6	15	3	3	2	10	7	5	0	5	7	5	4	14	4	0	10	7	8	6	3	4	5	7	0	2	0	8	3	7	4	6	6	4	3	3	5	5	4	7
	7	6	7	5	6	8	3	4	8	5	6	3	3	5	2	8	4	4	0	5	5	3	5	7	1	7	11	3	5	3	0	4	11	5	4	7	5	4	5	5	4	6	7	4	4	8	7	9	1
	18	5	9	10	1	10	13	7	12	8	2	6	4	1	8	9	3	5	1	4	5	4	10	2	1	5	4	3	4	13	0	3	2	3	2	6	0	1	10	9	8	2	4	2	6	0	4	5	0
	6	8	8	10	4	8	4	3	9	10	9	5	0	1	12	3	2	8	7	10	5	11	4	5	0	6	6	1	5	7	3	6	7	6	4	7	4	2	6	8	8	8	0	1	2	4	5	6	6
	15	6	9	5	9	8	5	12	7	5	1	12	4	2	8	6	6	2	7	3	2	3	10	6	4	9	4	1	9	4	0	1	6	1	3	1	2	8	6	4	8	5	6	3	8	5	5	2	6
	8	4	7	10	13	7	10	8	9	5	4	6	1	5	5	7	2	5	2	8	3	2	4	2	4	11	5	3	5	2	0	3	6	1	9	4	3	5	8	3	2	3	6	4	3	3	4	5	5
	10	4	7	15	6	7	8	2	8	4	4	6	2	4	5	9	1	4	3	15	3	5	8	3	8	6	6	8	2	3	5	1	6	3	6	7	5	2	4	2	4	4	3	7	8	3	2	4	8
sum	97	53	71	73	46	64	59	48	63	50	45	45	23	22	60	62	28	44	29	54	34	39	68	30	23	58	43	27	40	37	12	30	53	23	36	37	29	28	53	58	47	44	36	33	36	28	47	35	36
per leaf value	12.125	6.625	8.875	9.125	5.75	8	7.375	6	7.875	6.25	5.625	5.625	2.875	2.75	7.5	7.75	3.5	5.5	3.625	6.75	4.25	4.875	8.5	3.75	2.875	7.25	5.375	3.375	5	4.625	1.5	3.75	6.625	2.875	4.5	4.625	3.625	3.5	6.625	7.25	5.875	5.5	4.5	4.125	4.5	3.5	5.875	4.375	4.5
[truncated: 23 more columns]

## Sheet: 1708
	Whitefly	Whitefly egg	Whitefly nymph	Two-Spotted SM	Clear SM	SM egg	Thrip larvae	Thrip adult	Aphid adult (Myzus persicae)	Aphid larvae (Myzus persicae)	Aphid adult (Aphis gossypii)	Aphid nymph (Aphis gossypii)	Aphid adult (Macrosiphum euphorbiae)	Tomato hornworm	Small cabbage white		Pink spider mite		Notes
Rep
1C	19	21	58	0	0	0	0	0	0	0	0	0	0	0	0	0	0
1L	18	0	10	0	0	0	4	1	0	0	0	0	0	0	0	0	0
1M	10	1	31	1	1	31	0	0	0	0	0	0	0	0	0	0	0
2C	21	51	89	0	1	0	0	0	0	0	0	0	0	0	0	0	0
2L	21	71	3	2	0	0	0	0	0	0	0	0	0	0	0	0	0
2M	39	31	1	0	0	0	0	0	0	0	0	0	0	0	0	0	0
3C	7	32	29	0	0	0	0	0	0	0	0	0	0	0	0	0	0
3L	15	45	10	0	0	0	0	0	0	0	0	0	0	0	0	0	0
3M	44	110	75	3	0	0	0	0	0	0	0	0	0	0	0	0	0
4C	13	50	79	21	0	5	0	0	0	0	0	0	0	0	0	0	0
4L	18	81	11	8	0	10	0	0	0	0	0	0	0	0	0	0	0
4M	16	91	10	1	0	0	3	0	0	0	0	0	0	0	0	0	0
5C	31	31	1	1	0	0	0	0	0	0	0	0	0	0	0	0	0
5L	7	79	21	1	0	0	0	0	0	0	0	0	0	0	0	0	0
5M	29	121	51	0	0	0	0	0	0	0	0	0	0	0	0	0	0
6C	23	92	129	0	0	0	0	0	0	0	0	0	0	0	0	0	0
6L	9	58	81	0	0	0	0	0	0	0	0	0	0	0	0	0	0		Plants very unhealthy
6M	43	165	35	0	0	0	0	0	0	0	0	0	0	0	0	0	0
7C	25	21	91	1	0	0	0	0	0	0	0	0	0	0	0	0	0
7L	13	9	21	0	0	0	1	0	0	0	0	0	0	0	0	0	0
7M	12	5	21	0	0	0	0	0	0	0	0	0	0	0	0	0	0	0	2 Plants dead, so only 6 plants sampled
8C	15	28	31	0	0	0	0	0	0	0	0	0	0	0	0	0	0
8L	15	51	12	0	1	0	0	0	0	0	0	0	0	0	0	0	0	0
8M	8	5	2	0	0	0	0	0	0	0	0	0	0	0	0	0	0	0
Rep	1C			1L			1M			2C			2L			2M			3C			3L			3M			4C			4L			4M			5C			5L			5M			6C			6L
O/Uo	Open	Un-open	Tomatoes	Open	Un-open	Tomatoes	Open	Un-open	Tomatoes	Open	Un-open	Tomatoes	Open	Un-open	Tomatoes	Open	Un-open	Tomatoes	Open	Un-open	Tomatoes	Open	Un-open	Tomatoes	Open	Un-open	Tomatoes	Open	Un-open	Tomatoes	Open	Un-open	Tomatoes	Open	Un-open	Tomatoes	Open	Un-open	Tomatoes	Open	Un-open	Tomatoes	Open	Un-open	Tomatoes	Open	Un-open	Tomatoes	Open
	20	12	7	3	6	8	4	6	7	7	4	12	6	5	10	13	8	4	4	4	4	7	13	2	5	4	0	0	4	2	0	7	8	4	6	5	2	3	8	23	2	10	4	10	2	1	16	0	3
	11	9	7	15	4	8	10	7	9	8	17	5	6	8	11	10	6	5	5	9	4	5	17	3	0	12	4	8	7	3	8	5	7	0	3	0	8	10	5	5	9	6	4	3	3	5	5	5	10
	10	7	10	8	10	7	5	6	8	5	6	6	3	7	9	8	4	9	0	6	5	3	5	7	3	9	7	4	10	4	0	7	10	5	4	7	6	6	6	5	6	8	8	10	5	10	7	9	2
	15	6	10	10	5	7	12	8	9	10	5	7	5	5	3	10	7	3	1	4	3	4	12	6	1	8	12	3	4	13	0	8	2	3	6	7	0	2	6	10	10	6	4	2	7	0	5	5	0
	6	8	9	8	10	8	6	5	12	10	9	7	0	1	12	5	6	5	7	10	6	11	8	3	0	8	6	2	8	8	4	8	7	6	4	1	4	2	10	7	15	2	0	3	3	4	10	7	7
	15	6	7	5	11	11	6	17	10	5	3	5	4	4	9	6	8	4	7	3	6	3	10	7	4	9	4	2	12	4	0	1	6	2	8	4	4	12	5	4	8	6	6	3	8	5	6	3	8
	10	6	7	13	15	10	10	8	5	5	4	5	0	8	5	10	5	0	2	8	6	2	8	1	4	13	6	3	5	2	0	6	6	1	12	7	3	5	7	3	3	2	6	7	3	3	4	6	8
	15	6	15	15	6	8	10	4	8	6	8	3	2	7	6	10	3	15	3	15	5	5	10	4	8	6	6	10	5	3	6	5	7	6	7	5	7	5	6	7	5	3	3	10	8	4	7	4	7
sum	102	60	72	77	67	67	63	61	68	56	56	50	26	45	65	72	47	45	29	59	39	40	83	33	25	69	45	32	55	39	18	47	53	27	50	36	34	45	53	64	58	43	35	48	39	32	60	39	45
per leaf value	12.75	7.5	9	9.625	8.375	8.375	7.875	7.625	8.5	7	7	6.25	3.25	5.625	8.125	9	5.875	5.625	3.625	7.375	4.875	5	10.375	4.125	3.125	8.625	5.625	4	6.875	4.875	2.25	5.875	6.625	3.375	6.25	4.5	4.25	5.625	6.625	8	7.25	5.375	4.375	6	4.875	4	7.5	4.875	5.625
[truncated: 23 more columns]

## Sheet: 2408
	Whitefly	Whitefly egg	Whitefly nymph	Two-Spotted SM	Clear SM	SM egg	Thrip larvae	Thrip adult	Aphid adult (Myzus persicae)	Aphid larvae (Myzus persicae)	Aphid adult (Aphis gossypii)	Aphid nymph (Aphis gossypii)	Aphid adult (Macrosiphum euphorbiae)	Tomato hornworm	Small cabbage white		Pink spider mite		Notes
Rep
1C	20	25	71	0	0	0	0	0	0	0	0	0	0	0	0	0	0
1L	11	48	2	0	0	0	0	0	0	0	0	0	0	0	0	0	0
1M	16	21	55	0	0	0	0	0	0	0	0	0	0	0	0	0	0
2C	15	195	352	16	0	41	0	0	0	0	0	0	0	0	0	0	0
2L	16	50	15	3	1	0	0	0	0	0	0	0	0	0	0	0	0
2M	17	159	91	0	0	0	3	0	0	0	0	0	0	0	0	0	0
3C	55	3	88	0	0	0	0	0	0	0	0	0	0	0	0	0	0
3L	42	60	8	0	0	0	0	0	0	0	0	0	0	0	0	0	0
3M	33	28	3	0	0	0	0	0	0	0	0	0	0	0	0	0	0
4C	11	77	30	0	0	0	0	0	0	0	0	0	0	0	0	0	0
4L	24	33	29	0	0	0	1	1	0	0	0	0	0	0	0	0	0
4M	21	5	31	0	0	0	0	0	0	0	0	0	0	0	0	0	0
5C	30	21	110	30	0	15	0	0	0	0	0	0	0	0	0	0	0
5L	23	39	0	0	0	0	0	0	0	0	0	0	0	0	0	0	0
5M	37	52	33	3	0	0	0	0	0	0	0	0	0	0	0	0	0
6C	36	20	21	3	0	0	0	0	0	0	0	0	0	0	0	0	0
6L	14	81	22	8	0	2	1	0	0	0	0	0	0	0	0	0	0		Plants very unhealthy
6M	32	38	171	5	0	0	0	0	0	0	0	0	0	0	0	0	0
7C	34	38	108	3	0	0	0	0	0	0	0	0	0	0	0	0	0
7L	12	91	5	0	0	0	1	0	0	0	0	0	0	0	0	0	0
7M	9	2	51	0	0	0	0	0	0	0	0	0	0	0	0	0	0		2 Plants dead, so only 6 plants sampled
8C	18	66	212	0	0	0	0	0	0	0	0	0	0	0	0	0	0
8L	12	175	31	1	0	0	0	0	0	0	0	0	0	0	0	0	0
8M	18	91	48	0	0	0	0	0	0	0	0	0	0	0	0	0	0
Rep	1C			1L			1M			2C			2L			2M			3C			3L			3M			4C			4L			4M			5C			5L			5M			6C			6L
O/Uo	Open	Un-open	Tomatoes	Open	Un-open	Tomatoes	Open	Un-open	Tomatoes	Open	Un-open	Tomatoes	Open	Un-open	Tomatoes	Open	Un-open	Tomatoes	Open	Un-open	Tomatoes	Open	Un-open	Tomatoes	Open	Un-open	Tomatoes	Open	Un-open	Tomatoes	Open	Un-open	Tomatoes	Open	Un-open	Tomatoes	Open	Un-open	Tomatoes	Open	Un-open	Tomatoes	Open	Un-open	Tomatoes	Open	Un-open	Tomatoes	Open
	6	2	17	1	0	9	9	0	10	7	3	8	8	5	20	4	5	15	1	0	9	1	1	6	2	0	20	5	12	13	0	0	12	3	3	8	0	0	17	0	2	24	8	11	4	10	7	0	7
	9	2	12	3	0	11	8	6	7	17	8	3	3	2	12	3	0	8	2	2	7	3	7	9	1	2	16	21	1	7	5	2	16	0	0	1	1	2	8	3	5	10	2	8	7	10	3	5	0
	8	1	11	0	1	9	1	0	12	3	1	11	1	7	9	20	8	9	2	8	7	5	5	5	8	1	4	6	4	22	2	0	11	3	2	10	0	4	15	6	2	8	7	3	7	1	2	8	0
	5	1	8	1	0	9	0	2	15	1	1	9	9	4	6	4	2	1	4	0	13	8	2	6	0	2	12	3	0	11	1	0	15	1	0	11	0	0	10	1	3	11	0	0	3	0	1	5	2
	5	1	11	9	0	19	10	1	10	15	3	17	0	2	12	3	1	5	1	5	8	12	2	9	4	4	8	7	0	12	3	8	12	5	0	11	1	0	9	1	0	13	0	3	10	3	5	6	0
	6	0	8	4	2	15	4	5	9	3	1	6	20	6	14	6	0	10	5	0	7	3	0	11	0	4	6	5	5	8	8	0	15	25	17	6	0	2	16	4	5	9	1	4	5	4	1	7	1
	3	0	9	13	2	14	1	0	11	0	0	9	8	1	14	1	6	8	3	7	5	0	2	10	2	0	16	24	3	16	12	0	5	22	4	9	3	1	8	3	2	10	1	0	9	3	1	4	1
	8	0	8	_	_	_	2	4	21	1	11	7	11	5	17	12	4	14	4	10	2	0	0	8	2	1	10	3	2	8	2	6	9	13	5	8	1	4	4	0	0	13	0	3	5	1	0	11	0
Ripe Toms			1			2			0			2			0			3			0			0			1			0			5			1			1			0			0			0
sum	50	7	84	31	5	86	35	18	95	47	28	70	60	32	104	53	26	70	22	32	58	32	19	64	19	14	92	74	27	97	33	16	95	72	31	64	6	13	87	18	19	98	19	32	50	32	20	46	11
per plant value	6.25	0.875	10.5	3.875	0.625	10.75	4.375	2.25	11.875	5.875	3.5	8.75	7.5	4	13	6.625	3.25	8.75	2.75	4	7.25	4	2.375	8	2.375	1.75	11.5	9.25	3.375	12.125	4.125	2	11.875	9	3.875	8	0.75	1.625	10.875	2.25	2.375	12.25	2.375	4	6.25	4	2.5	5.75	1.375
[truncated: 23 more columns]

## Sheet: Adult whitefly numbers
Normality?		All normal apart from Contol of 2607	Whitefly adults:
Equal variances?		No	2607					O208					O908					1708					2408									2607					O208					O908					1708
				Control	Limonene	Marigold			Control	Limonene	Marigold			Control	Limonene	Marigold			Control	Limonene	Marigold			Control	Limonene	Marigold							Control	Limonene	Marigold			Control	Limonene	Marigold			Control	Limonene	Marigold			Control	Limonene
			1	1.25	1.5	1.625			1	1	1			1.125	0.375	0			2.375	2.25	1.25			2.5	1.375	2						1	1.25	1.5	1.625			1	1	1			1.125	0.375	0			2.375	2.25
			2	0.75	2.75	3.5			0.375	0.875	0.125			0.125	0.5	0			2.625	2.625	4.875			1.875	2	2.125						2	0.75	2.75	3.5			0.375	0.875	0.125			0.125	0.5	0			2.625	2.625
			3	2.5	2.625	6.5			4.75	2	0.625			0.75	1.375	1.25			0.875	1.875	5.5			6.875	5.25	4.125						3	2.5	2.625	6.5			4.75	2	0.625			0.75	1.375	1.25			0.875	1.875
			4	2	1.875	2.375			1.625	1	1.125			2.375	2.125	1.875			1.625	2.25	2			1.375	3	2.625						4	2	1.875	2.375			1.625	1	1.125			2.375	2.125	1.875			1.625	2.25
			5	2	5	2.875			2	1.25	1			2.125	2.5	2.75			3.875	0.875	3.625			3.75	2.875	4.625						5	2	5	2.875			2	1.25	1			2.125	2.5	2.75			3.875	0.875
			6	7	2.875	2.375			2.625	0.5	1.875			2.125	0.375	2.75			2.875	1.125	5.375			4.5	1.75	4						6	7	2.875	2.375			2.625	0.5	1.875			2.125	0.375	2.75			2.875	1.125
			7	0.5	1.25	0.75			1.125	0.625	1.375			2	0.75	1			3.125	1.625	1.5			4.25	1.5	1.125						7	0.5	1.25	0.75			1.125	0.625	1.375			2	0.75	1			3.125	1.625
			8	1.375	1.5	2.25			1.5	0.375	0.75			1.75	1.25	1.125			1.875	1.875	1			2.25	1.5	2.25						8	1.375	1.5	2.25			1.5	0.375	0.75			1.75	1.25	1.125			1.875	1.875
			Median	1.6875	2.25	2.375		Median	1.5625	0.9375	1		Median	1.875	1	1.1875		Median	2.5	1.875	2.8125		Median	3.125	1.875	2.4375						Median	1.6875	2.25	2.375		Median	1.5625	0.9375	1		Median	1.875	1	1.1875		Median	2.5	1.875
			Lower CI	0.733875	1.48388	1.56875		Lower CI	0.95975	0.49195	0.592825		Lower CI	0.70975	0.375	0		Lower CI	1.57675	1.10888	1.23388		Lower CI	1.84288	1.492	1.94375						Lower CI	5.871	11.871	12.55		Lower CI	7.678	3.9356	4.7426		Lower CI	5.678	3	0		Lower CI	12.614	8.871
			UpperCI	2.78963	3.01175	3.69313		UpperCI	2.76175	1.29826	1.40718		UpperCI	2.14113	2.14914	2.75		UpperCI	3.17325	2.27413	5.383		UpperCI	4.65287	3.14475	4.15712						UpperCI	22.317	24.094	29.545		UpperCI	22.094	10.3861	11.2574		UpperCI	17.129	17.1931	22		UpperCI	25.386	18.193
			Actual CI lower	0.953625	0.766125	0.80625		Actual CI lower	0.60275	0.44555	0.407175		Actual CI lower	1.16525	0.625	1.1875		Actual CI lower	0.92325	0.766125	1.57862		Actual CI lower	1.28212	0.383	0.49375						Actual CI lower	7.629	6.129	6.45		Actual CI lower	4.822	3.5644	3.2574		Actual CI lower	9.322	5	9.5		Actual CI lower	7.386	6.129
			Actual CI upper	1.10213	0.76175	1.31813		Actual CI upper	1.19925	0.360763	0.407175		Actual CI upper	0.266125	1.14914	1.5625		Actual CI upper	0.67325	0.399125	2.5705		Actual CI upper	1.52787	1.26975	1.71962						Actual CI upper	8.817	6.094	10.545		Actual CI upper	9.594	2.8861	3.2574		Actual CI upper	2.129	9.1931	12.5		Actual CI upper	5.386	3.193
Control	2017-07-26	2017-07-27	2017-07-28	2017-07-29	2017-07-30	2017-07-31	2017-08-01	2017-08-02	2017-08-03	2017-08-04	2017-08-05	2017-08-06	2017-08-07	2017-08-08	2017-08-09	2017-08-10	2017-08-11	2017-08-12	2017-08-13	2017-08-14	2017-08-15	2017-08-16	2017-08-17	2017-08-18	2017-08-19	2017-08-20	2017-08-21	2017-08-22	2017-08-23	2017-08-24			Control	Limonene	Marigold			Control	Limonene	Marigold			Control	Limonene	Marigold			Control	Limonene
	0	1	2	3	4	5	6	7	8	9	10	11	12	13	14	15	16	17	18	19	20	21	22	23	24	25	26	27	28	29		Median
Median	1.6875							1.5625							1.875								2.5							3.125		Lower CI	0.733875	1.48388	1.56875			0.95975	0.49195	0.592825			0.70975	0.375	0			1.57675	1.10888
LowerCI	0.733875							0.95975							0.70975								1.57675							1.84288		UpperCI	2.78963	3.01175	3.69313			2.76175	1.29826	1.40718			2.14113	2.14914	2.75			3.17325	2.27413
UpperCI	2.78963							2.76175							2.14113								3.17325							4.65287		Actual CI lower	0.953625	0.766125	0.80625			0.60275	0.44555	0.407175			1.16525	0.625	1.1875			0.92325	0.766125
LowerCI val	0.953625							0.60275							1.16525								0.92325							1.28212		Actual CI upper	1.10213	0.76175	1.31813			1.19925	0.360763	0.407175			0.266125	1.14914	1.5625			0.67325	0.399125
UpperCI val	1.10213							1.19925							0.266125								0.67325							1.52787
Mean	2.17188							1.875							1.54688								2.40625							3.42188
Limonene	2017-07-26	2017-07-27	2017-07-28	2017-07-29	2017-07-30	2017-07-31	2017-08-01	2017-08-02	2017-08-03	2017-08-04	2017-08-05	2017-08-06	2017-08-07	2017-08-08	2017-08-09	2017-08-10	2017-08-11	2017-08-12	2017-08-13	2017-08-14	2017-08-15	2017-08-16	2017-08-17	2017-08-18	2017-08-19	2017-08-20	2017-08-21	2017-08-22	2017-08-23	2017-08-24
	0	1	2	3	4	5	6	7	8	9	10	11	12	13	14	15	16	17	18	19	20	21	22	23	24	25	26	27	28	29
Median	2.25							0.9375							1								1.875							1.875
LowerCI	1.48388							0.49195							0.375								1.10888							1.492
UpperCI	3.01175							1.29826							2.14914								2.27413							3.14475
LowerCI val	0.766125							0.44555							0.625								0.766125							0.383
UpperCI val	0.76175							0.360763							1.14914								0.399125							1.26975
Mean	2.42188							0.953125							1.15625								1.8125							2.40625
Marigold	2017-07-26	2017-07-27	2017-07-28	2017-07-29	2017-07-30	2017-07-31	2017-08-01	2017-08-02	2017-08-03	2017-08-04	2017-08-05	2017-08-06	2017-08-07	2017-08-08	2017-08-09	2017-08-10	2017-08-11	2017-08-12	2017-08-13	2017-08-14	2017-08-15	2017-08-16	2017-08-17	2017-08-18	2017-08-19	2017-08-20	2017-08-21	2017-08-22	2017-08-23	2017-08-24
	0	1	2	3	4	5	6	7	8	9	10	11	12	13	14	15	16	17	18	19	20	21	22	23	24	25	26	27	28	29
Median	2.375							1							1.1875								2.8125							2.4375
LowerCI	1.56875							0.592825							0								1.23388							1.94375
UpperCI	3.69313							1.40718							2.75								5.383							4.15712
LowerCI val	0.80625							0.407175							1.1875								1.57862							0.49375
UpperCI val	1.31813							0.407175							1.5625								2.5705							1.71962
Mean	2.78125							0.984375							1.34375								3.14062							2.85938
Mann Whitneys:
	2607									O208						O908						1708									2408
	Control v Lim		Control v Mar			Lim v Mar				Control v Lim		Control v Mar				Control v Lim		Control v Mar				Control v Lim		Control v Mar			Lim v Mar				Control v Lim		Control v Mar			Lim v Mar
	W = 57.5		W = 55.5			W = 63.5				W = 85.0		W = 84.5				W = 75.5		W = 72.5				W = 81.5		W = 63.0			W = 58.0				W = 79.5		W = 72.5			W = 59.5
	Test of η1 = η2 vs η1 ≠ η2 is significant at 0.2936		Test of η1 = η2 vs η1 ≠ η2 is significant at 0.2076			Test of η1 = η2 vs η1 ≠ η2 is significant at 0.6744				Test of η1 = η2 vs η1 ≠ η2 is significant at 0.0831		Test of η1 = η2 vs η1 ≠ η2 is significant at 0.0929				Test of η1 = η2 vs η1 ≠ η2 is significant at 0.4622		Test of η1 = η2 vs η1 ≠ η2 is significant at 0.6744				Test of η1 = η2 vs η1 ≠ η2 is significant at 0.1722		significant at 0.6365			Test of η1 = η2 vs η1 ≠ η2 is significant at 0.3184				Test of η1 = η2 vs η1 ≠ η2 is significant at 0.2480		Test of η1 = η2 vs η1 ≠ η2 is significant at 0.6744			Test of η1 = η2 vs η1 ≠ η2 is significant at 0.4008
	significant at 0.2926 (adjusted for ties		significant at 0.2066 (adjusted for ties)			significant at 0.6737 (adjusted for ties)				significant at 0.0818 (adjusted for ties)		significant at 0.0917 (adjusted for ties)				significant at 0.4603 (adjusted for ties		significant at 0.6735 (adjusted for ties)				significant at 0.1696					significant at 0.3177 (adjusted for ties)				significant at 0.2473 (adjusted for ties)		significant at 0.6742 (adjusted for ties)			significant at 0.4001 (adjusted for ties)
Result:	NS		NS			NS				Near sig		Near sig				NS		NS				Near sig		NS			NS				NS		NS			NS
[truncated: 5 more columns]

## Sheet: Egg numbers
Normality?	No		Whitefly eggs
			2607					O208					O908					1708					2408
				Control	Limonene	Marigold			Control	Limonene	Marigold			Control	Limonene	Marigold			Control	Limonene	Marigold			Control	Limonene	Marigold
			1	3	0.125	0			0.375	1	0.125			0.125	0	0			2.625	0	0.125			3.125	6	2.625
			2	0.25	5.625	7.5			0.125	0.25	3.5			0.5	0.375	0			6.375	8.875	3.875			24.375	6.25	19.875
			3	8.375	1.375	5.5			34.75	2.125	1.625			0.25	2.125	1.875			4	5.625	13.75			0.375	7.5	3.5
			4	1.875	0.25	1.625			0.75	2.375	1			2.5	0.875	1			6.25	10.125	11.375			9.625	4.125	0.625
			5	2	11.125	4.5			0.5	5.875	6.25			0.875	5.75	2.625			3.875	9.875	15.125			2.625	4.875	6.5
			6	42.5	1.25	1.5			13.125	0.375	2.75			17.625	1.375	0.5			11.5	7.25	20.625			2.5	10.125	4.75
			7	0.5	0.5	0.25			0.25	0.25	0			2	1.125	0.375			2.625	1.125	0.625			4.75	11.375	0.25
			8	0	0	0			0	1	0			0.25	0.25	0.5			3.5	6.375	0.625			8.25	21.875	11.375
			Median	1.9375	0.875	1.5625		Median	0.4375	1	1.3125		Median	0.6875	1	0.5		Median	3.9375	6.8125	7.625		Median	3.9375	6.875	4.125
			Lower CI	0.233875	0.117	0		Lower CI	0.117	0.25	0		Lower CI	0.242	0.233875	0		Lower CI	2.625	1.05262	0.592875		Lower CI	2.36325	4.82675	0.600875
			UpperCI	10.5711	5.979	5.62875		UpperCI	14.5168	2.60025	3.677		UpperCI	3.47337	2.35825	1.92326		UpperCI	6.70488	9.89113	15.479		UpperCI	10.5742	12.0508	11.922
			Actual CI lower	1.70362	0.758	1.5625		Actual CI lower	0.3205	0.75	1.3125		Actual CI lower	0.4455	0.766125	0.5		Actual CI lower	1.3125	5.75988	7.03212		Actual CI lower	1.57425	2.04825	3.52412
			Actual CI upper	8.63363	5.104	4.06625		Actual CI upper	14.0793	1.60025	2.3645		Actual CI upper	2.78587	1.35825	1.42326		Actual CI upper	2.76738	3.07863	7.854		Actual CI upper	6.63675	5.17575	7.797
Control	2017-07-26	2017-07-27	2017-07-28	2017-07-29	2017-07-30	2017-07-31	2017-08-01	2017-08-02	2017-08-03	2017-08-04	2017-08-05	2017-08-06	2017-08-07	2017-08-08	2017-08-09	2017-08-10	2017-08-11	2017-08-12	2017-08-13	2017-08-14	2017-08-15	2017-08-16	2017-08-17	2017-08-18	2017-08-19	2017-08-20	2017-08-21	2017-08-22	2017-08-23	2017-08-24
	0	1	2	3	4	5	6	7	8	9	10	11	12	13	14	15	16	17	18	19	20	21	22	23	24	25	26	27	28	29
Median	1.9375							0.4375							0.6875								3.9375							3.9375
LowerCI	0.233875							0.117							0.242								2.625							2.36325
UpperCI	10.5711							14.5168							3.47337								6.70488							10.5742
LowerCI val	1.70362							0.3205							0.4455								1.3125							1.57425
UpperCI val	8.63363							14.0793							2.78587								2.76738							6.63675
Mean	7.3125							6.23438							3.01562								5.09375							6.95312
Limonene	2017-07-26	2017-07-27	2017-07-28	2017-07-29	2017-07-30	2017-07-31	2017-08-01	2017-08-02	2017-08-03	2017-08-04	2017-08-05	2017-08-06	2017-08-07	2017-08-08	2017-08-09	2017-08-10	2017-08-11	2017-08-12	2017-08-13	2017-08-14	2017-08-15	2017-08-16	2017-08-17	2017-08-18	2017-08-19	2017-08-20	2017-08-21	2017-08-22	2017-08-23	2017-08-24
	0	1	2	3	4	5	6	7	8	9	10	11	12	13	14	15	16	17	18	19	20	21	22	23	24	25	26	27	28	29
Median	0.875							1							1								6.8125							6.875
LowerCI	0.117							0.25							0.233875								1.05262							4.82675
UpperCI	5.979							2.60025							2.35825								9.89113							12.0508
LowerCI val	0.758							0.75							0.766125								5.75988							2.04825
UpperCI val	5.104							1.60025							1.35825								3.07863							5.17575
Mean	2.53125							1.65625							1.48438								6.15625							9.01562
Marigold	2017-07-26	2017-07-27	2017-07-28	2017-07-29	2017-07-30	2017-07-31	2017-08-01	2017-08-02	2017-08-03	2017-08-04	2017-08-05	2017-08-06	2017-08-07	2017-08-08	2017-08-09	2017-08-10	2017-08-11	2017-08-12	2017-08-13	2017-08-14	2017-08-15	2017-08-16	2017-08-17	2017-08-18	2017-08-19	2017-08-20	2017-08-21	2017-08-22	2017-08-23	2017-08-24
	0	1	2	3	4	5	6	7	8	9	10	11	12	13	14	15	16	17	18	19	20	21	22	23	24	25	26	27	28	29
Median	1.5625							1.3125							0.5								7.625							4.125
LowerCI	0							0							0								0.592875							0.600875
UpperCI	5.62875							3.677							1.92326								15.479							11.922
LowerCI val	1.5625							1.3125							0.5								7.03212							3.52412
UpperCI val	4.06625							2.3645							1.42326								7.854							7.797
Mean	2.60938							1.90625							0.859375								8.26562							6.1875
Mann Whitneys:
	2607									O208						O908						1708								2408
	Control v Lim		Control v Mar			Lim v Mar				Control v Lim		Control v Mar				Control v Lim		Control v Mar				Control v Lim		Control v Mar		Lim v Mar				Control v Lim		Control v Mar			Lim v Mar
	W = 75.5		W = 73.5			W = 65.5				W = 61.5		W = 67.5				W = 67.5		W = 73.0				W = 60.5		W = 65.5		W = 63.0				W = 55.0		W = 69.0			W = 81.5
	Test of η1 = η2 vs η1 ≠ η2 is significant at 0.4622		Test of η1 = η2 vs η1 ≠ η2 is significant at 0.5995			Test of η1 = η2 vs η1 ≠ η2 is significant at 0.8336				Test of η1 = η2 vs η1 ≠ η2 is significant at 0.5286		Test of η1 = η2 vs η1 ≠ η2 is significant at 1.0000				Test of η1 = η2 vs η1 ≠ η2 is significant at 1.0000		Test of η1 = η2 vs η1 ≠ η2 is significant at 0.6365				Test of η1 = η2 vs η1 ≠ η2 is significant at 0.4622		Test of η1 = η2 vs η1 ≠ η2 is significant at 0.8336		Test of η1 = η2 vs η1 ≠ η2 is significant at 0.6365				significant at 0.1893		Test of η1 = η2 vs η1 ≠ η2 is significant at 0.9581			Test of η1 = η2 vs η1 ≠ η2 is significant at 0.1722
	significant at 0.4613 (adjusted for ties)		significant at 0.5982 (adjusted for ties)			significant at 0.8330 (adjusted for ties)				significant at 0.5268 (adjusted for ties)		significant at 1.0000 (adjusted for ties)				significant at 1.0000 (adjusted for ties)		significant at 0.6350 (adjusted for ties)				significant at 0.4616 (adjusted for ties)		0.8333 (adjusted for ties)		significant at 0.6363 (adjusted for ties)						significant at 0.9581 (adjusted for ties			significant at 0.1719 (adjusted for ties)
Result:	NS		NS			NS				NS		NS				NS		NS				NS		NS		NS				NS		NS			NS

## Sheet: Nymph numbers
	Whitefly nymphs
	2607					O208					O908					1708					2408
		Control	Limonene	Marigold			Control	Limonene	Marigold			Control	Limonene	Marigold			Control	Limonene	Marigold			Control	Limonene	Marigold
	1	4	0.5	0.375			2.25	1.25	1.125			3.125	0.625	1.75			7.25	1.25	3.875			8.875	0.25	6.875
	2	0.25	1.125	4			0.625	0.5	9.75			0.5	3.75	1			11.125	0.375	0.125			44	1.875	11.375
	3	2.5	1.75	3.5			17.625	6.125	7.75			2.125	6	40.75			3.625	1.25	9.375			11	1	0.375
	4	2.25	4.875	0.375			2.25	5.75	1.25			2	31	3			9.875	1.375	1.25			3.75	3.625	3.875
	5	1.75	2	3.125			1.5	4.75	3.75			0.25	13.5	4.625			0.125	2.625	6.375			13.75	0	4.125
	6	0.75	0.75	0			4	1.25	0.625			26.875	0.875	1.125			16.125	10.125	4.375			2.625	2.75	21.375
	7	3.375	0.625	0.375			0.625	1.25	1.875			0.375	2	0.5			11.375	2.625	2.625			13.5	0.625	6.375
	8	0.75	0.125	2.125			0.25	0.625	1.25			0.125	3.5	1			3.875	1.5	0.25			26.5	3.875	6
	Median	2	0.9375	1.25		Median	1.875	1.25	1.5625		Median	1.25	3.625	1.4375		Median	8.5625	1.4375	3.25		Median	12.25	1.4375	6.1875
	Lower CI	0.717875	0.475875	0.350875		Lower CI	0.600875	0.617	1.09288		Lower CI	0.242	0.858875	0.967875		Lower CI	3.39975	1.19375	0.242		Lower CI	3.6775	0.233875	3.64975
	UpperCI	3.41525	2.185	3.53213		UpperCI	4.87688	5.77412	7.87875		UpperCI	4.6535	14.6263	6.94987		UpperCI	11.6807	3.10763	6.56813		UpperCI	27.6262	3.64113	12.0186
	Actual CI lower	1.28212	0.461625	0.899125		Actual CI lower	1.27412	0.633	0.469625		Actual CI lower	1.008	2.76612	0.469625		Actual CI lower	5.16275	0.24375	3.008		Actual CI lower	8.5725	1.20362	2.53775
	Actual CI upper	1.41525	1.2475	2.28213		Actual CI upper	3.00188	4.52412	6.31625		Actual CI upper	3.4035	11.0013	5.51237		Actual CI upper	3.11825	1.67013	3.31813		Actual CI upper	15.3762	2.20363	5.83113
Control	2017-07-26	2017-07-27	2017-07-28	2017-07-29	2017-07-30	2017-07-31	2017-08-01	2017-08-02	2017-08-03	2017-08-04	2017-08-05	2017-08-06	2017-08-07	2017-08-08	2017-08-09	2017-08-10	2017-08-11	2017-08-12	2017-08-13	2017-08-14	2017-08-15	2017-08-16	2017-08-17	2017-08-18	2017-08-19	2017-08-20	2017-08-21	2017-08-22	2017-08-23	2017-08-24
	0	1	2	3	4	5	6	7	8	9	10	11	12	13	14	15	16	17	18	19	20	21	22	23	24	25	26	27	28	29
Median	2							1.875							1.25								8.5625							12.25
LowerCI	0.717875							0.600875							0.242								3.39975							3.6775
UpperCI	3.41525							4.87688							4.6535								11.6807							27.6262
LowerCI val	1.28212							1.27412							1.008								5.16275							8.5725
UpperCI val	1.41525							3.00188							3.4035								3.11825							15.3762
Mean	1.95312							3.64062							4.42188								7.92188							15.5
Limonene	2017-07-26	2017-07-27	2017-07-28	2017-07-29	2017-07-30	2017-07-31	2017-08-01	2017-08-02	2017-08-03	2017-08-04	2017-08-05	2017-08-06	2017-08-07	2017-08-08	2017-08-09	2017-08-10	2017-08-11	2017-08-12	2017-08-13	2017-08-14	2017-08-15	2017-08-16	2017-08-17	2017-08-18	2017-08-19	2017-08-20	2017-08-21	2017-08-22	2017-08-23	2017-08-24
	0	1	2	3	4	5	6	7	8	9	10	11	12	13	14	15	16	17	18	19	20	21	22	23	24	25	26	27	28	29
Median	0.9375							1.25							3.625								1.4375							1.4375
LowerCI	0.475875							0.617							0.858875								1.19375							0.233875
UpperCI	2.185							5.77412							14.6263								3.10763							3.64113
LowerCI val	0.461625							0.633							2.76612								0.24375							1.20362
UpperCI val	1.2475							4.52412							11.0013								1.67013							2.20363
Mean	1.46875							2.6875							7.65625								2.64062							1.75
Marigold	2017-07-26	2017-07-27	2017-07-28	2017-07-29	2017-07-30	2017-07-31	2017-08-01	2017-08-02	2017-08-03	2017-08-04	2017-08-05	2017-08-06	2017-08-07	2017-08-08	2017-08-09	2017-08-10	2017-08-11	2017-08-12	2017-08-13	2017-08-14	2017-08-15	2017-08-16	2017-08-17	2017-08-18	2017-08-19	2017-08-20	2017-08-21	2017-08-22	2017-08-23	2017-08-24
	0	1	2	3	4	5	6	7	8	9	10	11	12	13	14	15	16	17	18	19	20	21	22	23	24	25	26	27	28	29
Median	1.25							1.5625							1.4375								3.25							6.1875
LowerCI	0.350875							1.09288							0.967875								0.242							3.64975
UpperCI	3.53213							7.87875							6.94987								6.56813							12.0186
LowerCI val	0.899125							0.469625							0.469625								3.008							2.53775
UpperCI val	2.28213							6.31625							5.51237								3.31813							5.83113
Mean	1.73438							3.42188							6.71875								3.53125							7.54688
Mann Whitneys:
	2607								O208						O908								1708								2408
	Control v Lim		Control v Mar		Lim v Mar				Control v Lim		Control v Mar				Control v Lim		Control v Mar		Lim v Mar				Control v Lim		Control v Mar		Lim v Mar				Control v Lim		Control v Mar		Lim v Mar
	W = 77.5		W = 72.5		W = 69.0				W = 67.0		W = 65.0				W = 51.5		W = 59.5		W = 76.0				W = 88.0		W = 84.0		W = 64.0				W = 96.0		W = 80.0		W = 42.5
	Test of η1 = η2 vs η1 ≠ η2 is significant at 0.3446		Test of η1 = η2 vs η1 ≠ η2 is significant at 0.6744		Test of η1 = η2 vs η1 ≠ η2 is significant at 0.9581				Test of η1 = η2 vs η1 ≠ η2 is significant at 0.9581		Test of η1 = η2 vs η1 ≠ η2 is significant at 0.7929				Test of η1 = η2 vs η1 ≠ η2 is significant at 0.0929		Test of η1 = η2 vs η1 ≠ η2 is significant at 0.4008		Test of η1 = η2 vs η1 ≠ η2 is significant at 0.4309				Test of η1 = η2 vs η1 ≠ η2 is significant at 0.0406		Test of η1 = η2 vs η1 ≠ η2 is significant at 0.1036		Test of η1 = η2 vs η1 ≠ η2 is significant at 0.7132				significant at 0.0039		significant at 0.2271		Test of η1 = η2 vs η1 ≠ η2 is significant at 0.0087
	significant at 0.3428 (adjusted for ties)		significant at 0.6731 (adjusted for ties)		significant at 0.9580 (adjusted for ties)				significant at 0.9578 (adjusted for ties)		significant at 0.7920 (adjusted for ties)				significant at 0.0927 (adjusted for ties)		significant at 0.4001 (adjusted for ties)		significant at 0.4306 (adjusted for ties)				significant at 0.0403 (adjusted for ties)		significant at 0.1031 (adjusted for ties)		significant at 0.7116 (adjusted for ties)								significant at 0.0086 (adjusted for ties)
Result:	NS		NS		NS				NS		NS				Near sig		NS		NS				Sig		Near sig		NS				Sig		NS		Sig

## Sheet: Spider mite numbers
	Spider mites: adults+eggs
	2607					O208					O908					1708					2408
		Control	Limonene	Marigold			Control	Limonene	Marigold			Control	Limonene	Marigold			Control	Limonene	Marigold			Control	Limonene	Marigold
	1	0.375	0.125	3.75		1	1.375	2.75	1.625		1	0.25	0	0.75		1	0	0	4.125		1	0	0	0
	2	2.875	2.125	4.125		2	4.125	2	7.375		2	5.875	1.75	0		2	0.125	0.25	0		2	7.125	0.5	0
	3	0	0.125	0.5		3	1.125	0	0		3	0.375	2.125	0.25		3	0	0	0.375		3	0	0	0
	4	0	1	0.5		4	0	0	0		4	0.125	0	0.25		4	3.25	2.25	0.125		4	0	0	0
	5	2.875	0.25	0.625		5	0	0	0.75		5	0	0	0		5	0.125	0.125	0		5	5.625	0	0.375
	6	0.25	0	0.375		6	0	0.625	0.125		6	0	0	0.125		6	0	0	0		6	0.375	1.25	0.625
	7	0	0	0		7	0	0	0.375		7	0	0	0		7	0.125	0	0		7	0.375	0	0
	8	0	0.375	0		8	0	0.125	0		8	1	0	0.625		8	0	0.125	0		8	0	0.125	0
	Median	0.125	0.1875	0.5		Median	0	0.0625	0.25		Median	0.1875	0	0.1875		Median	0.0625	0.0625	0		Median	0.1875	0	0		0.0625
	Lower CI					Lower CI					Lower CI					Lower CI					Lower CI
	UpperCI					UpperCI					UpperCI					UpperCI					UpperCI
	Actual CI lower					Actual CI lower					Actual CI lower					Actual CI lower					Actual CI lower
	Actual CI upper					Actual CI upper					Actual CI upper					Actual CI upper					Actual CI upper
Control	2017-07-26	2017-07-27	2017-07-28	2017-07-29	2017-07-30	2017-07-31	2017-08-01	2017-08-02	2017-08-03	2017-08-04	2017-08-05	2017-08-06	2017-08-07	2017-08-08	2017-08-09	2017-08-10	2017-08-11	2017-08-12	2017-08-13	2017-08-14	2017-08-15	2017-08-16	2017-08-17	2017-08-18	2017-08-19	2017-08-20	2017-08-21	2017-08-22	2017-08-23	2017-08-24
	0	1	2	3	4	5	6	7	8	9	10	11	12	13	14	15	16	17	18	19	20	21	22	23	24	25	26	27	28	29
Median	0.125							0							0.1875								0.0625							0.1875
LowerCI val
UpperCI val
Limonene	2017-07-26	2017-07-27	2017-07-28	2017-07-29	2017-07-30	2017-07-31	2017-08-01	2017-08-02	2017-08-03	2017-08-04	2017-08-05	2017-08-06	2017-08-07	2017-08-08	2017-08-09	2017-08-10	2017-08-11	2017-08-12	2017-08-13	2017-08-14	2017-08-15	2017-08-16	2017-08-17	2017-08-18	2017-08-19	2017-08-20	2017-08-21	2017-08-22	2017-08-23	2017-08-24
	0	1	2	3	4	5	6	7	8	9	10	11	12	13	14	15	16	17	18	19	20	21	22	23	24	25	26	27	28	29
Median	0.1875							0.0625							0								0.0625							0
LowerCI val
UpperCI val
Marigold	2017-07-26	2017-07-27	2017-07-28	2017-07-29	2017-07-30	2017-07-31	2017-08-01	2017-08-02	2017-08-03	2017-08-04	2017-08-05	2017-08-06	2017-08-07	2017-08-08	2017-08-09	2017-08-10	2017-08-11	2017-08-12	2017-08-13	2017-08-14	2017-08-15	2017-08-16	2017-08-17	2017-08-18	2017-08-19	2017-08-20	2017-08-21	2017-08-22	2017-08-23	2017-08-24
	0	1	2	3	4	5	6	7	8	9	10	11	12	13	14	15	16	17	18	19	20	21	22	23	24	25	26	27	28	29
Median	0.5							0.25							0.1875								0							0
LowerCI val
UpperCI val
Mann Whitneys:
	2607								O208								O908								1708								2408
	Control v Lim		Control v Mar		Lim v Mar				Control v Lim		Control v Mar		Lim v Mar				Control v Lim		Control v Mar		Lim v Mar				Control v Lim		Control v Mar		Lim v Mar				Control v Lim		Control v Mar		Lim v Mar
	W = 66.0		W = 56.5		W = 58.5				W = 66.0		W = 62.5		W = 64.5				W = 77.0		W = 71.0		W = 61.0				W = 67.0		W = 69.5		W = 70.0				W = 74.0		W = 77.0		W = 72.0
	Test of η1 = η2 vs η1 ≠ η2 is significant at 0.8748		Test of η1 = η2 vs η1 ≠ η2 is significant at 0.2480		Test of η1 = η2 vs η1 ≠ η2 is significant at 0.3446				Test of η1 = η2 vs η1 ≠ η2 is significant at 0.8748		Test of η1 = η2 vs η1 ≠ η2 is significant at 0.5995		Test of η1 = η2 vs η1 ≠ η2 is significant at 0.7527				Test of η1 = η2 vs η1 ≠ η2 is significant at 0.3720		Test of η1 = η2 vs η1 ≠ η2 is significant at 0.7929		Test of η1 = η2 vs η1 ≠ η2 is significant at 0.4948				Test of η1 = η2 vs η1 ≠ η2 is significant at 0.9581		Test of η1 = η2 vs η1 ≠ η2 is significant at 0.9164		Test of η1 = η2 vs η1 ≠ η2 is significant at 0.8748				Test of η1 = η2 vs η1 ≠ η2 is significant at 0.5635		Test of η1 = η2 vs η1 ≠ η2 is significant at 0.3720		Test of η1 = η2 vs η1 ≠ η2 is significant at 0.7132
	significant at 0.8711 (adjusted for ties)		significant at 0.2345 (adjusted for ties)		significant at 0.3399 (adjusted for ties)				significant at 0.8622 (adjusted for ties)		significant at 0.5749 (adjusted for ties)		significant at 0.7420 (adjusted for ties)				significant at 0.3253 (adjusted for ties)		significant at 0.7867 (adjusted for ties)		significant at 0.4515 (adjusted for ties)				significant at 0.9545 (adjusted for ties)		significant at 0.9070 (adjusted for ties)		significant at 0.8617 (adjusted for ties)				significant at 0.5241 (adjusted for ties)		significant at 0.3031 (adjusted for ties)		significant at 0.6549 (adjusted for ties)
Result:	NS		NS		NS				NS		NS		NS				NS		NS		NS				NS		NS		NS				NS		NS		NS

## Sheet: Thrip numbers
	Thrips: Adults+larvae
	2607					O208					O908					1708					2408
		Control	Limonene	Marigold			Control	Limonene	Marigold			Control	Limonene	Marigold			Control	Limonene	Marigold			Control	Limonene	Marigold
	1	0	0	0		1	0.125	0.5	0		1	0	0.25	0.25		1	0	0.625	0		1	0	0	0
	2	0	0	0		2	0	0	1.25		2	0	0	0.25		2	0	0	0		2	0	0	0.375
	3	0	0.25	0		3	0.125	0	0		3	0.375	0	0.125		3	0	0	0		3	0	0	0
	4	0	0	0		4	0	0	0		4	0	0	0		4	0	0	0.375		4	0	0.25	0
	5	0	0	0		5	0	0	0		5	0	0	0.25		5	0	0	0		5	0	0	0
	6	0	0	0		6	0	0	0		6	0	0	0.5		6	0	0	0		6	0	0.125	0
	7	0	0	0		7	0	0	0		7	0	0	0.125		7	0	0.125	0		7	0	0.125	0
	8	0	0	0		8	0	0	0		8	0	0	0		8	0	0	0		8	0	0	0
	Median	0	0	0		Median	0	0	0		Median	0	0	0.1875		Median	0	0	0		Median	0	0	0
	Lower CI					Lower CI					Lower CI					Lower CI					Lower CI
	UpperCI					UpperCI					UpperCI					UpperCI					UpperCI
	Actual CI lower					Actual CI lower					Actual CI lower					Actual CI lower					Actual CI lower
	Actual CI upper					Actual CI upper					Actual CI upper					Actual CI upper					Actual CI upper
Control	2017-07-26	2017-07-27	2017-07-28	2017-07-29	2017-07-30	2017-07-31	2017-08-01	2017-08-02	2017-08-03	2017-08-04	2017-08-05	2017-08-06	2017-08-07	2017-08-08	2017-08-09	2017-08-10	2017-08-11	2017-08-12	2017-08-13	2017-08-14	2017-08-15	2017-08-16	2017-08-17	2017-08-18	2017-08-19	2017-08-20	2017-08-21	2017-08-22	2017-08-23	2017-08-24
	0	1	2	3	4	5	6	7	8	9	10	11	12	13	14	15	16	17	18	19	20	21	22	23	24	25	26	27	28	29
Median	0							0							0								0							0
LowerCI
UpperCI
LowerCI val
UpperCI val
Limonene	2017-07-26	2017-07-27	2017-07-28	2017-07-29	2017-07-30	2017-07-31	2017-08-01	2017-08-02	2017-08-03	2017-08-04	2017-08-05	2017-08-06	2017-08-07	2017-08-08	2017-08-09	2017-08-10	2017-08-11	2017-08-12	2017-08-13	2017-08-14	2017-08-15	2017-08-16	2017-08-17	2017-08-18	2017-08-19	2017-08-20	2017-08-21	2017-08-22	2017-08-23	2017-08-24
	0	1	2	3	4	5	6	7	8	9	10	11	12	13	14	15	16	17	18	19	20	21	22	23	24	25	26	27	28	29
Median	0							0							0								0							0
LowerCI
UpperCI
LowerCI val
UpperCI val
Marigold	2017-07-26	2017-07-27	2017-07-28	2017-07-29	2017-07-30	2017-07-31	2017-08-01	2017-08-02	2017-08-03	2017-08-04	2017-08-05	2017-08-06	2017-08-07	2017-08-08	2017-08-09	2017-08-10	2017-08-11	2017-08-12	2017-08-13	2017-08-14	2017-08-15	2017-08-16	2017-08-17	2017-08-18	2017-08-19	2017-08-20	2017-08-21	2017-08-22	2017-08-23	2017-08-24
	0	1	2	3	4	5	6	7	8	9	10	11	12	13	14	15	16	17	18	19	20	21	22	23	24	25	26	27	28	29
Median	0							0							0.1875								0							0
LowerCI
UpperCI
LowerCI val
UpperCI val
Mann Whitneys:
	2607								O208								O908								1708								2408
	Control v Lim		Control v Mar		Lim v Mar				Control v Lim		Control v Mar		Lim v Mar				Control v Lim		Control v Mar		Lim v Mar				Control v Lim		Control v Mar		Lim v Mar				Control v Lim		Control v Mar		Lim v Mar
	Can't run test: too similar								W = 71.0		W = 71.0		W = 67.5				W = 68.5		W = 50.0		W = 48.5				Can't run test: too similar				W = 72.0				Can't run test: too similar				W = 74.5
									Test of η1 = η2 vs η1 ≠ η2 is significant at 0.7929		Test of η1 = η2 vs η1 ≠ η2 is significant at 0.7929		Test of η1 = η2 vs η1 ≠ η2 is significant at 1.0000				Test of η1 = η2 vs η1 ≠ η2 is significant at 1.0000		Test of η1 = η2 vs η1 ≠ η2 is significant at 0.0661		Test of η1 = η2 vs η1 ≠ η2 is significant at 0.0460								Test of η1 = η2 vs η1 ≠ η2 is significant at 0.7132								Test of η1 = η2 vs η1 ≠ η2 is significant at 0.5286
									significant at 0.6997 (adjusted for ties)		significant at 0.6997 (adjusted for ties)		significant at 1.0000 (adjusted for ties)				significant at 1.0000 (adjusted for ties)		significant at 0.0419 (adjusted for ties)		significant at 0.0264 (adjusted for ties)								significant at 0.5897 (adjusted for ties)								significant at 0.4072 (adjusted for ties)
Result:	NS		NS		NS				NS		NS		NS				NS		Sig		Sig				NS		NS		NS				NS		NS		NS

[truncated: 2 more sheets: Flowers and fruit, Plant Weights]
